# Supplementary material for: Clustering Analysis, Structure Fingerprint Analysis, and Quantum Chemical Calculations of Compounds from Essential Oils of Sunflower (Helianthus annuus L.) Receptacles
Source: Int J Mol Sci. 2022 Sep 5;23(17):10169. doi: 10.3390/ijms231710169 (PMC9456235; doi:10.3390/ijms231710169)
Supplement: Supplementary file 1 [file ijms-23-10169-s001.zip]

Archive with 2 entries (2 files):
- SupplementatyData.xlsx
- tSNECSN.py
