# Supplementary material for: Clustering Analysis, Structure Fingerprint Analysis, and Quantum Chemical Calculations of Compounds from Essential Oils of Sunflower (Helianthus annuus L.) Receptacles
Source: Int J Mol Sci. 2022 Sep 5;23(17):10169. doi: 10.3390/ijms231710169 (PMC9456235; doi:10.3390/ijms231710169)
Supplement: Supplementary file 1 [file ijms-23-10169-s001.zip › SupplementatyData.xlsx]

## Sheet: 104molecules
Table S1. 104 Compounds Information
NO	Name	Structure	CAS	PubChem CID	SMILES
94	9,11-Octadecadienoic acid		1839-11-8	5282796	CCCCCCC=CC=CCCCCCCCC(=O)O
87	Hexadecanoic acid,methyl ester		112-39-0	8181	CCCCCCCCCCCCCCCC(=O)OC
96	1,9-Heptadecadiene-4,6-diyn-3-ol		21852-80-2	5281149	CCCCCCCC=CCC#CC#CC(C=C)O
86	n-Hexadecanoic acid		21096	985	CCCCCCCCCCCCCCCC(=O)O
61	2-Tridecanone		593-08-8	11622	CCCCCCCCCCCC(=O)C
85	1-Hexadecanol		36653-82-4	2682	CCCCCCCCCCCCCCCCO
93	Linolic acid		60-33-3	5280450	CCCCCC=CCC=CCCCCCCCC(=O)O
97	9,12-Octadecadienoic acid (Z,Z)-methyl ester		112-63-0	5284421	CCCCC/C=C\C/C=C\CCCCCCCC(=O)OC
100	cis-13-Octadecenoic acid		13126-39-1	5312441	CCCC/C=C\CCCCCCCCCCCC(=O)O
95	10(E),12(Z)-Conjugated linoleic acid		2420-56-6	5282800	CCCCC/C=C\C=C\CCCCCCCCC(=O)O
1	α-Pinene		2437-95-8	6654	CC1=CCC2CC1C2(C)C
2	2,4(10)-Thujadiene		36262-09-6	524198	CC(C)C12CC1C(=C)C=C2
3	β-Thujene		15464-04-7	97046700	CC1C=CC2(C1C2)C(C)C
4	α-Terpinene		99-86-5	7462	CC1=CC=C(CC1)C(C)C
5	β-terpinene		99-84-3	66841	CC(C)C1=CCC(=C)CC1
6	γ-Terpinene		99-85-4	7461	CC1=CCC(=CC1)C(C)C
7	Ethanone- 1-(2-Methyl-1-cyclopenten-1-yl)		3168-90-9	137847	CC1=C(CCC1)C(=O)C
8	1,8-Dehydrocineole		92760-25-3	523035	CC1(C2CCC(O1)(C=C2)C)C
9	1,3,8-p-Menthatriene		18368-95-1	176983	CC1=CC=C(CC1)C(=C)C
10	1,5,8-p-Menthatriene		21195-59-5	527424	CC1=CCC(C=C1)C(=C)C
11	cis-1,4-Dihydroxycyclooctane		73982-04-4	12538219	C1CC[C@@H](CC[C@@H](C1)O)O
12	p-Cymene		99-87-6	7463	CC1=CC=C(C=C1)C(C)C
13	d-Limonene		5989-27-5	440917	CC1=CC[C@@H](CC1)C(=C)C
14	cis-Verbenol		13040-03-4	164888	CC1=C[C@H]([C@@H]2C[C@H]1C2(C)C)O
15	1-Methyl-2-phenylcyclopropane		3145-76-4	137839	CC1CC1C2=CC=CC=C2
16	Campholenal		4501-58-0	1252759	CC1=CCC(C1(C)C)CC=O
17	1-(1-Methylethyl)-2-(2-methyl-1-methylenepropyl)-Cyclopropane		56259-17-7	557213	CC(C)C1CC1C(=C)C(C)C
18	1,7,7-Trimethylbicyclo[2.2.1]hept-5-en-2-ol		91055-72-0	572663	CC1(C2CC(C1(C=C2)C)O)C
19	6-Camphenone		53803-33-1	14088350	CC1(C2CC(C1=C)CC2=O)C
20	o-Cymene		527-84-4	10703	CC1=CC=CC=C1C(C)C
21	Benzyloxypropan		937-61-1	70303	CCCOCC1=CC=CC=C1
22	Benzene-butoxymethyl		588-67-0	61134	CCCCOCC1=CC=CC=C1
23	α-Ethyl-benzeneethanol		701-70-2	92833	CCC(CC1=CC=CC=C1)O
24	trans-Sabinol		29606-76-6	6429076	CC(C)[C@]12C[C@H](C(=C)C1C2)O
25	Sabinyl acetate		3536-54-7	94266	CC(C)C12CC1C(=C)C(C2)OC(=O)C
26	3,3,5,5-Tetramethylcyclopentene		38667-10-6	520917	CC1(CC(C=C1)(C)C)C
27	trans-Verbenol		22339-08-8	89664	CC1=C[C@@H]([C@@H]2C[C@H]1C2(C)C)O
28	p-Mentha-1,5-dien-8-ol		1686-20-0	519323	CC1=CCC(C=C1)C(C)(C)O
29	3,5-Dihydroxyacetophenone		51863-60-6	103993	CC(=O)C1=CC(=CC(=C1)O)O
30	1-(1,4-Dimethylcyclohex-3-en-1-yl)-ethanone		43219-68-7	65289	CC1=CCC(CC1)(C)C(=O)C
31	Isopinocamphone		18358-53-7	84532	C[C@H]1[C@@H]2C[C@@H](C2(C)C)CC1=O
32	Pinocarvone		30460-92-5	121719	CC1(C2CC1C(=C)C(=O)C2)C
33	(e)-Citral		141-27-5	638011	CC(=CCC/C(=C/C=O)/C)C
34	2-Prenylcyclopentanone		2520-60-7	102835	CC(=CCC1CCCC1=O)C
35	2-Pentyl-2-cyclopenten-1-one		25564-22-1	117549	CCCCCC1=CCCC1=O
36	α-Terpinyl formate		34352-02-8	319382662	CC1=CCC(CC1)C(C)(C)OC=O
37	(-)-Terpinen-4-ol		20126-76-5	5325830	CC1=CC[C@](CC1)(C(C)C)O
38	α-Terpineol		98-55-5	17100	CC1=CCC(CC1)C(C)(C)O
39	Myrtenal		564-94-3	61130	CC1(C2CC=C(C1C2)C=O)C
40	(-)-Verbenone		1196-01-6	92874	CC1=CC(=O)[C@H]2C[C@@H]1C2(C)C
41	trans-Carveol		308363-12-4	94221	CC1=CC[C@H](C[C@@H]1O)C(=C)C
42	(+)-trans-Chrysanthenyl acetate		54324-99-1	10899521	CC1=CC[C@H]2[C@H]([C@@H]1C2(C)C)OC(=O)C
43	Norbornene		498-66-8	10352	C1CC2CC1C=C2
44	5,7-Dimethylenebicyclo（2.2.2）oct-2-ene		nan	561865	C=C1CC2C=CC1CC2=C
45	δ-Elemene		370572-92-2	89316	CC(C)C1=CC(C(CC1)(C)C=C)C(=C)C
46	L-Bornyl acetate		5655-61-8	93009	CC(=O)O[C@@H]1C[C@@H]2CC[C@]1(C2(C)C)C
47	D-Bornyl acetate		76-49-3	6950274	CC(=O)O[C@H]1C[C@H]2CC[C@@]1(C2(C)C)C
48	p-Cymen-7-ol		536-60-7	325	CC(C)C1=CC=C(C=C1)CO
49	γ-Maaliene		20071-49-2	21775138	CC1(C2C1C3C(=C)CCCC3(CC2)C)C
50	2-Methoxy-4-vinylphenol		7786-61-0	332	COC1=C(C=CC(=C1)C=C)O
51	Myrtenyl acetate		1079-01-2	61262	CC(=O)OCC1=CCC2CC1C2(C)C
52	1,4-p-Menthadien-7-ol		22539-72-6	519966	CC(C)C1=CCC(=CC1)CO
53	Eugenol		97-53-0	3314	COC1=C(C=CC(=C1)CC=C)O
54	(-)-Aristolene		6831-16-9	530421	[H][C@@]12CC=C3CCC[C@@H](C)[C@]3([H])[C@]1(C)C2(C)C
55	β-Patchoulene		514-51-2	101731	CC1CCC2=C1CC3CCC2(C3(C)C)C
56	β-Sesquiphellandrene		20307-83-9	519764	CC(CCC=C(C)C)C1CCC(=C)C=C1
57	(+)-b-Cedrene		546-28-1	11106485	C[C@@H]1CC[C@@H]2[C@]13CCC(=C)[C@H](C3)C2(C)C
58	α-Gurjunene		489-40-7	15560276	CC1CCC2C(C2(C)C)C3=C(CCC13)C
59	β-Gurjunene		73464-47-8	6450812	CC1CCC2C(C2(C)C)C3C1CCC3=C
60	γ-Gurjunene		22567-17-5	90805	CC1CCC(C=C2C1CCC2C)C(=C)C
62	Bicyclosesquiphellandrene		54324-03-7	521496	CC1CCC(C2=CC(=C)CCC12)C(C)C
63	β-Bisabolene		495-61-4	10104370	CC1=CCC(CC1)C(=C)CCC=C(C)C
64	α-Muurolene		17627-24-6	12306049	CC1=CC2C(CC1)C(=CCC2C(C)C)C
65	Spathulenol		6750-60-3	92231	CC1(C2C1C3C(CCC3(C)O)C(=C)CC2)C
66	d-Cadinene		483-76-1	441005	CC1=C[C@H]2[C@@H](CCC(=C2CC1)C)C(C)C
67	β-Calacorene		50277-34-4	529621	CC1=CC2=C(C=C1)C(=C)CCC2C(C)C
68	Junenol		472-07-1	6452077	CC(C)C1CCC2(CCCC(=C)C2C1O)C
69	Demethoxyencecalinol		71822-00-9	156221	CC(C1=CC2=C(C=C1)OC(C=C2)(C)C)O
70	cis-Calamenene		483-77-2	6429077	C[C@H]1CC[C@H](C2=C1C=CC(=C2)C)C(C)C
71	T-Cadinol		1474790	160799	CC1=C[C@H]2[C@@H](CC[C@]([C@@H]2CC1)(C)O)C(C)C
72	α-Elemene		5951-67-7	80048	CC(C)C1=CC(=C(C)C)CCC1(C)C=C
73	Desmethoxyencecalin		19013-07-1	177040	CC(=O)C1=CC2=C(C=C1)OC(C=C2)(C)C
74	Ylangenol		41610-69-9	179519	CC(C)C1CCC2(C3C1C2C(=CC3)CO)C
75	9-Hydroxy-Isolongifolene		nan	586476	CC1(CC(C=C2C13CCC(C3)C2(C)C)O)C
76	cis-Lanceol		10067-28-4	6536796	CC1=CCC(CC1)C(=C)CC/C=C(\C)/CO
77	Isospathulenol		88395-46-4	14038848	CC1=C2CCC(C2C3C(C3(C)C)CC1)(C)O
78	4(15),5,10(14)-Germacratrien-1-ol		65882-79-3	22298551	CC(C)C1CCC(=C)C(CCC(=C)C=C1)O
79	4(15),5,9-Germacratrien-1-ol		nan	101417923	CC1=CCC(C=CC(=C)CCC1O)C(C)C
80	Longifolenaldehyde		79645-28-6	565584	CC1(CCCC2(C3C1C(C2C=O)CC3)C)C
81	trans-Valerenyl acetate		nan	91730074	CC1CCC(C2=C(CCC12)C)/C=C(\C)/COC(=O)C
82	Eupatoriochromene		19013-03-7	100768	CC(=O)C1=C(C=C2C(=C1)C=CC(O2)(C)C)O
83	Aristolone		6831-17-0	165536	CC1CCCC2=CC(=O)C3C(C12C)C3(C)C
84	8,9-Dehydro-neoisolongifolene		nan	583166	CC1(CC=CC23C1=CC(C2(C)C)CC3)C
88	Cyclododecanemethanol		1892-12-2	74686	C1CCCCCC(CCCCC1)CO
89	Dihydrodehydrocostus lactone		4955-03-07 00:00:00	5316702	CC1C2CCC(=C)C3CCC(=C)C3C2OC1=O
90	Dibutyl phthalate		84-74-2	3026	CCCCOC(=O)C1=CC=CC=C1C(=O)OCCCC
91	ribenone		29461-31-2	102504545	CC1(C2CCC3(C(C2(CCC1=O)C)CCC(O3)(C)C=C)C)C
92	13-Epimanoyl oxide		1227-93-6	6432025	CC1(CCCC2(C1CCC3(C2CCC(O3)(C)C=C)C)C)C
98	Methyl isopimarate		1686-62-0	3032412	CC1(CCC2C(=CCC3C2(CCCC3(C)C(=O)OC)C)C1)C=C
99	24-Noroleana-3,12-diene		201358-24-9	15427754	CC1=CCCC2(C1CCC3(C2CC=C4C3(CCC5(C4CC(CC5)(C)C)C)C)C)C
101	20-Methyl-5-pregnene-3,20-diol		20976-92-5	547753	CC12CCC3C(C1CCC2C(C)(C)O)CC=C4C3(CCC(C4)O)C
102	H-Kauran-16-ol		5354-44-9	102116902	CC1(CCCC2(C1CCC34C2CCC(C3)C(C4)(C)O)C)C
103	Kaur-16-en-18-al		14046-84-5	443466	CC1(CCCC2(C1CCC34C2CCC(C3)C(=C)C4)C)C=O
104	Kauren-19-oic acid		6730-83-2	73062	CC12CCCC(C1CCC34C2CCC(C3)C(=C)C4)(C)C(=O)O

## Sheet: coordinate
Table S2. coordinates
No.	x	y
1	36.9285	45.1868
2	15.9285	3.81959
3	7.90505	4.07023
4	-3.79163	48.0966
5	4.60218	40.4391
6	-3.66867	37.6091
7	-33.1673	-1.45603
8	-6.0955	-14.4943
9	-12.2794	52.5852
10	-47.7592	29.1168
11	16.1144	-28.814
12	-1.5027	18.3458
13	-38.9984	58.6887
14	25.8426	31.8383
15	20.2908	-9.40021
16	61.2431	98.5765
17	17.1092	16.6688
18	-1.78292	-6.33026
19	50.387	30.8558
20	4.19284	25.1204
21	-32.1778	-38.4421
22	-39.0181	-37.9738
23	-29.8884	-27.7391
24	28.0186	6.53329
25	34.5752	5.03699
26	9.27236	-9.29821
27	29.8362	26.6752
28	-54.9287	32.2625
29	-33.4312	-9.81497
30	-30.5912	16.8021
31	64.4138	45.0884
32	56.778	48.9561
33	7.03432	-54.8581
34	-93.1677	91.2613
35	-58.3232	-10.0032
36	-41.8628	45.1551
37	-25.9502	22.5753
38	-48.6461	47.938
39	44.2101	47.3311
40	38.5313	34.623
41	-30.0508	58.8827
42	25.8567	47.4062
43	13.6906	-18.2052
44	5.84784	-20.0293
45	-15.3419	89.1889
46	-9.93727	-69.3779
47	-13.9431	-64.2615
48	-8.52317	17.0294
49	56.9868	-15.0818
50	60.9598	-47.5772
51	39.0444	57.3247
52	-9.11365	32.1397
53	54.3584	-46.8791
54	32.618	-14.6964
55	-6.35156	-44.3993
56	-73.4985	79.4799
57	45.9004	-22.0703
58	62.4358	10.1179
59	64.3083	-3.94394
60	-5.45676	63.6876
61	-58.3237	-29.5349
62	-6.8674	75.0465
63	-45.2531	68.2411
64	12.3825	65.4852
65	-22.7461	37.5829
66	5.21071	58.8139
67	-2.95768	74.9132
68	61.6106	-21.0388
69	-41.8034	-85.1693
70	-1.68746	80.6762
71	16.4475	72.9381
72	-23.3579	91.4562
73	-44.2774	-77.5163
74	23.4173	82.4573
75	4.73016	-34.937
76	-52.0848	70.0559
77	49.9865	4.68995
78	-72.5347	88.368
79	-69.7638	94.235
80	33.2334	-57.9242
81	67.7256	17.5723
82	-51.974	-77.4819
83	57.1657	63.6984
84	-8.12566	-25.6587
85	-54.184	-20.8201
86	-66.3383	-24.1793
87	-64.8443	-37.8391
88	23.3872	-29.3593
89	75.2233	-5.34354
90	-48.938	-42.6334
91	35.3935	-86.8335
92	39.0087	-81.0248
93	-81.1078	-35.5817
94	-78.9932	-19.4504
95	-76.0811	-27.1639
96	-94.9169	-38.1956
97	-73.2303	-43.2665
98	25.7213	-66.4372
99	-16.0707	3.15855
100	-86.1424	-27.1466
101	-67.1483	36.6578
102	49.2676	-75.5536
103	64.2549	-80.8028
104	68.7714	-76.0018

## Sheet: Group
Table S3. Linoleic acid Group
NO	Name	Structure	CAS	PubChem CID	SMILES	MWGS
94	9,11-Octadecadienoic acid		1839-11-8	5282796	CCCCCCC=CC=CCCCCCCCC(=O)O	0.64
95	10(E),12(Z)-Conjugated linoleic acid		2420-56-6	5282800	CCCCC/C=C\C=C\CCCCCCCCC(=O)O	0.64
93	Linolic acid		60-33-3	5280450	CCCCCC=CCC=CCCCCCCCC(=O)O	0.63
86	n-Hexadecanoic acid		21096	985	CCCCCCCCCCCCCCCC(=O)O	0.62
100	cis-13-Octadecenoic acid		13126-39-1	5312441	CCCC/C=C\CCCCCCCCCCCC(=O)O	0.62
97	9,12-Octadecadienoic acid (Z,Z)-methyl ester		112-63-0	5284421	CCCCC/C=C\C/C=C\CCCCCCCC(=O)OC	0.57
87	Hexadecanoic acid,methyl ester		112-39-0	8181	CCCCCCCCCCCCCCCC(=O)OC	0.54
61	2-Tridecanone		593-08-8	11622	CCCCCCCCCCCC(=O)C	0.54
85	1-Hexadecanol		36653-82-4	2682	CCCCCCCCCCCCCCCCO	0.44
96	1,9-Heptadecadiene-4,6-diyn-3-ol		21852-80-2	5281149	CCCCCCCC=CCC#CC#CC(C=C)O	0.38
Table S4. α-Pinene Group
NO	Name	Structure	CAS	PubChem CID	SMILES	MWGS
1	α-Pinene		2437-95-8	6654	CC1=CCC2CC1C2(C)C	0.47
27	trans-Verbenol		22339-08-8	89664	CC1=C[C@@H]([C@@H]2C[C@H]1C2(C)C)O	0.44
14	cis-Verbenol		13040-03-4	164888	CC1=C[C@H]([C@@H]2C[C@H]1C2(C)C)O	0.44
40	(-)-Verbenone		1196-01-6	92874	CC1=CC(=O)[C@H]2C[C@@H]1C2(C)C	0.42
39	Myrtenal		564-94-3	61130	CC1(C2CC=C(C1C2)C=O)C	0.41
32	Pinocarvone		30460-92-5	121719	CC1(C2CC1C(=C)C(=O)C2)C	0.4
51	Myrtenyl acetate		1079-01-2	61262	CC(=O)OCC1=CCC2CC1C2(C)C	0.4
31	Isopinocamphone		18358-53-7	84532	C[C@H]1[C@@H]2C[C@@H](C2(C)C)CC1=O	0.39
42	(+)-trans-Chrysanthenyl acetate		54324-99-1	10899521	CC1=CC[C@H]2[C@H]([C@@H]1C2(C)C)OC(=O)C	0.37
19	6-Camphenone		53803-33-1	14088350	CC1(C2CC(C1=C)CC2=O)C	0.33
Table S5. α-Muurolene Group
NO	Name	Structure	CAS	PubChem CID	SMILES	MWGS
64	α-Muurolene		17627-24-6	12306049	CC1=CC2C(CC1)C(=CCC2C(C)C)C	0.39
71	T-Cadinol		1474790	160799	CC1=C[C@H]2[C@@H](CC[C@]([C@@H]2CC1)(C)O)C(C)C	0.38
62	Bicyclosesquiphellandrene		54324-03-7	521496	CC1CCC(C2=CC(=C)CCC12)C(C)C	0.37
70	cis-Calamenene		483-77-2	6429077	C[C@H]1CC[C@H](C2=C1C=CC(=C2)C)C(C)C	0.36
67	β-Calacorene		50277-34-4	529621	CC1=CC2=C(C=C1)C(=C)CCC2C(C)C	0.35
66	d-Cadinene		483-76-1	441005	CC1=C[C@H]2[C@@H](CCC(=C2CC1)C)C(C)C	0.35
74	Ylangenol		41610-69-9	179519	CC(C)C1CCC2(C3C1C2C(=CC3)CO)C	0.3
60	γ-Gurjunene		22567-17-5	90805	CC1CCC(C=C2C1CCC2C)C(=C)C	0.28
Table S6. d-Limonene Group
NO	Name	Structure	CAS	PubChem CID	SMILES	MWGS
13	d-Limonene		5989-27-5	440917	CC1=CC[C@@H](CC1)C(=C)C	0.42
38	α-Terpineol		98-55-5	17100	CC1=CCC(CC1)C(C)(C)O	0.39
63	β-Bisabolene		495-61-4	10104370	CC1=CCC(CC1)C(=C)CCC=C(C)C	0.38
76	cis-Lanceol		10067-28-4	6536796	CC1=CCC(CC1)C(=C)CC/C=C(\C)/CO	0.38
6	γ-Terpinene		99-85-4	7461	CC1=CCC(=CC1)C(C)C	0.38
4	α-Terpinene		99-86-5	7462	CC1=CC=C(CC1)C(C)C	0.36
10	1,5,8-p-Menthatriene		21195-59-5	527424	CC1=CCC(C=C1)C(=C)C	0.35
37	(-)-Terpinen-4-ol		20126-76-5	5325830	CC1=CC[C@](CC1)(C(C)C)O	0.35
41	trans-Carveol		308363-12-4	94221	CC1=CC[C@H](C[C@@H]1O)C(=C)C	0.34
36	α-Terpinyl formate		34352-02-8	319382662	CC1=CCC(CC1)C(C)(C)OC=O	0.34
52	1,4-p-Menthadien-7-ol		22539-72-6	519966	CC(C)C1=CCC(=CC1)CO	0.34
5	β-terpinene		99-84-3	66841	CC(C)C1=CCC(=C)CC1	0.34
9	1,3,8-p-Menthatriene		18368-95-1	176983	CC1=CC=C(CC1)C(=C)C	0.33
28	p-Mentha-1,5-dien-8-ol		1686-20-0	519323	CC1=CCC(C=C1)C(C)(C)O	0.32
30	1-(1,4-Dimethylcyclohex-3-en-1-yl)-ethanone		43219-68-7	65289	CC1=CCC(CC1)(C)C(=O)C	0.32
12	p-Cymene		99-87-6	7463	CC1=CC=C(C=C1)C(C)C	0.29
20	o-Cymene		527-84-4	10703	CC1=CC=CC=C1C(C)C	0.28
48	p-Cymen-7-ol		536-60-7	325	CC(C)C1=CC=C(C=C1)CO	0.28
Table S7. γ-Maaliene Group
NO	Name	Structure	CAS	PubChem CID	SMILES	MWGS
49	γ-Maaliene		20071-49-2	21775138	CC1(C2C1C3C(=C)CCCC3(CC2)C)C	0.42
59	β-Gurjunene		73464-47-8	6450812	CC1CCC2C(C2(C)C)C3C1CCC3=C	0.41
65	Spathulenol		6750-60-3	92231	CC1(C2C1C3C(CCC3(C)O)C(=C)CC2)C	0.4
58	α-Gurjunene		489-40-7	15560276	CC1CCC2C(C2(C)C)C3=C(CCC13)C	0.37
77	Isospathulenol		88395-46-4	14038848	CC1=C2CCC(C2C3C(C3(C)C)CC1)(C)O	0.36
68	Junenol		472-07-1	6452077	CC(C)C1CCC2(CCCC(=C)C2C1O)C	0.35
57	(+)-b-Cedrene		546-28-1	11106485	C[C@@H]1CC[C@@H]2[C@]13CCC(=C)[C@H](C3)C2(C)C	0.34
89	Dihydrodehydrocostus lactone		4955-03-07 00:00:00	5316702	CC1C2CCC(=C)C3CCC(=C)C3C2OC1=O	0.29
81	trans-Valerenyl acetate			91730074	CC1CCC(C2=C(CCC12)C)/C=C(\C)/COC(=O)C	0.26
Table S8. 13-Epimanoyl oxide Group
NO	Name	Structure	CAS	PubChem CID	SMILES	MWGS
92	13-Epimanoyl oxide		1227-93-6	6432025	CC1(CCCC2(C1CCC3(C2CCC(O3)(C)C=C)C)C)C	0.43
103	Kaur-16-en-18-al		14046-84-5	443466	CC1(CCCC2(C1CCC34C2CCC(C3)C(=C)C4)C)C=O	0.43
104	Kauren-19-oic acid		6730-83-2	73062	CC12CCCC(C1CCC34C2CCC(C3)C(=C)C4)(C)C(=O)O	0.42
102	H-Kauran-16-ol		5354-44-9	102116902	CC1(CCCC2(C1CCC34C2CCC(C3)C(C4)(C)O)C)C	0.38
91	ribenone		29461-31-2	102504545	CC1(C2CCC3(C(C2(CCC1=O)C)CCC(O3)(C)C=C)C)C	0.36
80	Longifolenaldehyde		79645-28-6	565584	CC1(CCCC2(C3C1C(C2C=O)CC3)C)C	0.35
98	Methyl isopimarate		1686-62-0	3032412	CC1(CCC2C(=CCC3C2(CCCC3(C)C(=O)OC)C)C1)C=C	0.34
Table S9. Benzene-butoxymethyl Group
NO	Name	Structure	CAS	PubChem CID	SMILES	MWGS
22	Benzene-butoxymethyl		588-67-0	61134	CCCCOCC1=CC=CC=C1	0.49
21	Benzyloxypropan		937-61-1	70303	CCCOCC1=CC=CC=C1	0.47
90	Dibutyl phthalate		84-74-2	3026	CCCCOC(=O)C1=CC=CC=C1C(=O)OCCCC	0.37
23	α-Ethyl-benzeneethanol		701-70-2	92833	CCC(CC1=CC=CC=C1)O	0.36
Table S10. trans-Sabinol Group
NO	Name	Structure	CAS	PubChem CID	SMILES	MWGS
24	trans-Sabinol		29606-76-6	6429076	CC(C)[C@]12C[C@H](C(=C)C1C2)O	0.39
2	2,4(10)-Thujadiene		36262-09-6	524198	CC(C)C12CC1C(=C)C=C2	0.37
25	Sabinyl acetate		3536-54-7	94266	CC(C)C12CC1C(=C)C(C2)OC(=O)C	0.36
3	β-Thujene		15464-04-7	97046700	CC1C=CC2(C1C2)C(C)C	0.31
Table S11. Desmethoxyencecalin Group
NO	Name	Structure	CAS	PubChem CID	SMILES	MWGS
73	Desmethoxyencecalin		19013-07-1	177040	CC(=O)C1=CC2=C(C=C1)OC(C=C2)(C)C	0.48
82	Eupatoriochromene		19013-03-7	100768	CC(=O)C1=C(C=C2C(=C1)C=CC(O2)(C)C)O	0.44
69	Demethoxyencecalinol		71822-00-9	156221	CC(C1=CC2=C(C=C1)OC(C=C2)(C)C)O	0.44
Table S12. Others
NO	Name	Structure	CAS	PubChem CID	SMILES	MWGS
7	Ethanone- 1-(2-Methyl-1-cyclopenten-1-yl)		3168-90-9	137847	CC1=C(CCC1)C(=O)C
8	1,8-Dehydrocineole		92760-25-3	523035	CC1(C2CCC(O1)(C=C2)C)C
11	cis-1,4-Dihydroxycyclooctane		73982-04-4	12538219	C1CC[C@@H](CC[C@@H](C1)O)O
15	1-Methyl-2-phenylcyclopropane		3145-76-4	137839	CC1CC1C2=CC=CC=C2
17	1-(1-Methylethyl)-2-(2-methyl-1-methylenepropyl)-Cyclopropane		56259-17-7	557213	CC(C)C1CC1C(=C)C(C)C
18	1,7,7-Trimethylbicyclo[2.2.1]hept-5-en-2-ol		91055-72-0	572663	CC1(C2CC(C1(C=C2)C)O)C
26	3,3,5,5-Tetramethylcyclopentene		38667-10-6	520917	CC1(CC(C=C1)(C)C)C
29	3,5-Dihydroxyacetophenone		51863-60-6	103993	CC(=O)C1=CC(=CC(=C1)O)O
33	(e)-Citral		141-27-5	638011	CC(=CCC/C(=C/C=O)/C)C
34	2-Prenylcyclopentanone		2520-60-7	102835	CC(=CCC1CCCC1=O)C
35	2-Pentyl-2-cyclopenten-1-one		25564-22-1	117549	CCCCCC1=CCCC1=O
43	Norbornene		498-66-8	10352	C1CC2CC1C=C2
44	5,7-Dimethylenebicyclo（2.2.2）oct-2-ene		nan	561865	C=C1CC2C=CC1CC2=C
45	δ-Elemene		370572-92-2	89316	CC(C)C1=CC(C(CC1)(C)C=C)C(=C)C
46	L-Bornyl acetate		5655-61-8	93009	CC(=O)O[C@@H]1C[C@@H]2CC[C@]1(C2(C)C)C
47	D-Bornyl acetate		76-49-3	6950274	CC(=O)O[C@H]1C[C@H]2CC[C@@]1(C2(C)C)C
50	2-Methoxy-4-vinylphenol		7786-61-0	332	COC1=C(C=CC(=C1)C=C)O
53	Eugenol		97-53-0	3314	COC1=C(C=CC(=C1)CC=C)O
54	(-)-Aristolene		6831-16-9	530421	[H][C@@]12CC=C3CCC[C@@H](C)[C@]3([H])[C@]1(C)C2(C)C
55	β-Patchoulene		514-51-2	101731	CC1CCC2=C1CC3CCC2(C3(C)C)C
56	β-Sesquiphellandrene		20307-83-9	519764	CC(CCC=C(C)C)C1CCC(=C)C=C1
72	α-Elemene		5951-67-7	80048	CC(C)C1=CC(=C(C)C)CCC1(C)C=C
75	9-Hydroxy-Isolongifolene		nan	586476	CC1(CC(C=C2C13CCC(C3)C2(C)C)O)C
78	4(15),5,10(14)-Germacratrien-1-ol		65882-79-3	22298551	CC(C)C1CCC(=C)C(CCC(=C)C=C1)O
79	4(15),5,9-Germacratrien-1-ol		nan	101417923	CC1=CCC(C=CC(=C)CCC1O)C(C)C
83	Aristolone		6831-17-0	165536	CC1CCCC2=CC(=O)C3C(C12C)C3(C)C
84	8,9-Dehydro-neoisolongifolene		nan	583166	CC1(CC=CC23C1=CC(C2(C)C)CC3)C
88	Cyclododecanemethanol		1892-12-2	74686	C1CCCCCC(CCCCC1)CO
99	24-Noroleana-3,12-diene		201358-24-9	15427754	CC1=CCCC2(C1CCC3(C2CC=C4C3(CCC5(C4CC(CC5)(C)C)C)C)C)C
101	20-Methyl-5-pregnene-3,20-diol		20976-92-5	547753	CC12CCC3C(C1CCC2C(C)(C)O)CC=C4C3(CCC(C4)O)C

## Sheet: bittered
Table S13. Bitters from BitterDB
No.	SMILES
1	COC1=CC2=C(C=CN=C2C=C1)C(C3CC4CCN3CC4C=C)O.OS(=O)(=O)O
2	COC1=CC2=C(C=CN=C2C=C1)[C@H]([C@@H]3C[C@H]4CC[NH+]3C[C@@H]4C=C)O
3	CC(C)CC(=O)C1=C(C(C(=O)C(C1=O)CC=C(C)C)(CC=C(C)C)O)O
4	COC1=CC2=C(C=CN=C2C=C1)C(C3CC4CCN3CC4C=C)O.COC1=CC2=C(C=CN=C2C=C1)C(C3CC4CCN3CC4C=C)O.OS(=O)(=O)O
5	C1=CC=C(C=C1)C=O
6	[O-]S(=O)(=O)[O-].[Mg+2]
7	CC(C)CC(=O)C1=C(C(=C(C(C1=O)(CC=C(C)C)CC=C(C)C)O)CC=C(C)C)O
8	C/C=C/C1=CC=C(C=C1)OC.CC1(C2CCC(C2)(C1=O)C)C.COC1=CC=C(C=C1)CC=C
9	CC(C)CC(=O)C1=C(C(=C([C@](C1=O)(CC=C(C)C)O)O)CC=C(C)C)O
10	C1=CC=C(C=C1)C(C(=O)C2=CC=CC=C2)O
11	COC1=CC2=C(C=CN=C2C=C1)[C@H]([C@@H]3CC4CCN3C[C@@H]4C=C)O
12	COC1=CC2=C(C=CN=C2C=C1)[C@H]([C@@H]3C[C@@H]4CCN3C[C@@H]4C=C)O.Cl.Cl
13	COC1=CC2=C(C=CN=C2C=C1)[C@H]([C@@H]3C[C@@H]4CCN3C[C@@H]4C=C)O.Cl
14	C[C@H]1[C@@H]2CC[C@]([C@@H]3[C@H]4[C@H]5C=C([C@@]6([C@H]4C(=C3[C@H]2OC1=O)C)[C@@H]5[C@@](CC[C@@H]7[C@@H]6OC(=O)[C@H]7C)(C)O)C)(C)O
15	CC1C2CCC3(C4(O3)CC=C(C4C2OC1=O)C)C
16	CC1=CC[C@@]23[C@@H]1[C@@H]4[C@@H](CC[C@@]2(O3)C)C(=C)C(=O)O4
17	COC1=CC=CC2=C3C(=C(C=C21)[N+](=O)[O-])C(=CC4=C3OCO4)C(=O)O
18	C/C/1=C\[C@@H]2[C@@H](CCC(=C)[C@@H](CC1)O)C(=C)C(=O)O2
19	CN1C=NC2=C1C(=O)N(C(=O)N2C)C
20	C[C@@H]1[C@@H](C[C@@]2([C@@H]([C@]1(C[C@H](C3=COC=C3)O)C=O)CC[C@H]([C@]2(C)O)O)C)OC(=O)C
21	C1=CC=C2C(=C1)C=CC(=O)O2
22	CC(=O)OC(C)(C)/C=C/C(=O)[C@@](C)(C1[C@@H](C[C@@]2([C@@]1(CC(=O)[C@@]3([C@H]2CC=C4[C@H]3C[C@@H](C(=O)C4(C)C)O)C)C)C)O)O
23	CCCCCCC/C=C\[C@@H](C#CC#C[C@H](C=C)O)O
24	CN1CCC2=CC3=C(C(=C2[C@@H]1[C@@H]4C5=C(C(=C(C=C5)OC)OC)C(=O)O4)OC)OCO3
25	COC1=C(C=C(C=C1)CC2=NC=CC3=CC(=C(C=C32)OC)OC)OC
26	C/C/1=C\CC[C@@]2([C@@H](O2)[C@@H]3[C@@H](CC1)C(=C)C(=O)O3)C
27	C[C@@H]1C=C(C(=O)[C@]2([C@H]1C[C@@H]3[C@@]4([C@@H]2C(=O)C(=C([C@@H]4CC(=O)O3)C)OC)C)C)OC
28	CN1C=NC(=C1SC2=NC=NC3=C2NC=N3)[N+](=O)[O-]
29	C1=CC=C(C=C1)C(=O)N
30	CCCC(C)(COC(=O)N)COC(=O)NC(C)C
31	C1=CC(=CC=C1N/C(=N/C(=NCCCCCCN=C(/N=C(/NC2=CC=C(C=C2)Cl)\N)N)N)/N)Cl
32	CN(C)CCC(C1=CC=C(C=C1)Cl)C2=CC=CC=N2
33	CN(C)CCOC(C1=CC=CC=C1)C2=CC=CC=C2
34	C1CCN(CC1)CCCC(C2=CC=CC=C2)(C3=CC=CC=C3)O
35	C1=CC=C(C=C1)NC(=S)NC2=CC=CC=C2
36	C=CS(=O)C=C
37	C1=CC=C(C(=C1)C(=O)O)NC2=CC=CC(=C2)C(F)(F)F
38	C1CN(CCC1(C2=CC=C(C=C2)Cl)O)CCCC(=O)C3=CC=C(C=C3)F
39	C1=CC=C(C=C1)C(=O)[O-].[Na+]
40	CC1=C(SC=[N+]1CC2=CN=C(N=C2N)C)CCO
41	C1=CC(=CC=C1[C@H]([C@@H](CO)NC(=O)C(Cl)Cl)O)[N+](=O)[O-]
42	COC(=O)[C@H]1[C@H](CC[C@@H]2[C@@H]1C[C@H]3C4=C(CCN3C2)C5=CC=CC=C5N4)O
43	C=C[C@@H]1[C@@H]2CCOC(=O)C2=CO[C@H]1O[C@H]3[C@@H]([C@H]([C@@H]([C@H](O3)CO)O)O)OC(=O)C4=C(C=C(C=C4C5=CC(=CC=C5)O)O)O
44	CCC(C)C(=O)C1=C(C(C(=O)C(C1=O)CC=C(C)C)(CC=C(C)C)O)O
45	CC(C)C(=O)C1=C(C(=C(C(C1=O)(CC=C(C)C)O)O)CC=C(C)C)O
46	CC(C)C(=O)C1=C(C(=C(C(C1=O)(CC=C(C)C)CC=C(C)C)O)CC=C(C)C)O
47	CC(=CCC1=C(C=C(C2=C1OC(CC2=O)C3=CC=C(C=C3)O)OC)O)C
48	CC(=CCC1=C(C=C(C(=C1O)C(=O)/C=C/C2=CC=C(C=C2)O)OC)O)C
49	CN1CC[C@@]23CCCC[C@@H]2[C@@H]1CC4=C3C=C(C=C4)OC
50	[11C](#N)[S-].[Na+]
51	CC(C)CC(=O)C1=C([C@@]([C@@H](C1=O)CC=C(C)C)(C(=O)CC=C(C)C)O)O
52	CC(C)C(=O)C1=C([C@@]([C@@H](C1=O)CC=C(C)C)(C(=O)CC=C(C)C)O)O
53	CCC(C)C(=O)C1=C(C(=C(C(C1=O)(CC=C(C)C)CC=C(C)C)O)CC=C(C)C)O
54	CC(C)C(=O)C1=C([C@]([C@@H](C1=O)CC=C(C)C)(C(=O)CC=C(C)C)O)O
55	CC(C)CC(=O)C1=C([C@]([C@@H](C1=O)CC=C(C)C)(C(=O)CC=C(C)C)O)O
56	CC[C@H](C)C(=O)C1=C([C@]([C@@H](C1=O)CC=C(C)C)(C(=O)CC=C(C)C)O)O
57	CC[C@H](C)C(=O)C1=C([C@@]([C@@H](C1=O)CC=C(C)C)(C(=O)CC=C(C)C)O)O
58	C1CCC(CC1)NS(=O)(=O)[O-].[Na+]
59	CCN(CC)CCCC(C)NC1=C2C=CC(=CC2=NC=C1)Cl
60	CC(=CCC1=C(C=C(C2=C1OC(CC2=O)C3=CC=C(C=C3)O)O)O)C
61	CC(=C)[C@@H]1[C@@H]2[C@@H]3[C@@]4([C@]([C@H]1C(=O)O2)(C[C@@H]5[C@]4(O5)C(=O)O3)O)C
62	C[C@@H]1[C@H]2C[C@]2(CC1=O)C(C)C
63	COC1=C(C=C2C(=C1)[C@]34CCN5[C@H]3C[C@@H]6[C@@H]7C4N2C(=O)CC7OCC=C6C5)OC
64	CC(=O)N[C@H]1CCC2=CC(=C(C(=C2C3=CC=C(C(=O)C=C13)OC)OC)OC)OC
65	C1=CC(=CC=C1N)S(=O)(=O)C2=CC=C(C=C2)N
66	CC[N+](CC)(CC1=CC=CC=C1)CC(=O)NC2=C(C=CC=C2C)C.C1=CC=C(C=C1)C(=O)[O-]
67	C1=CC2=C(C3=C(C=CC=N3)C=C2)N=C1.C1=CC2=C(C3=C(C=CC=N3)C=C2)N=C1.C1=CC2=C(C3=C(C=CC=N3)C=C2)N=C1.[O-]S(=O)(=O)[O-].[Fe+2]
68	C1=CC2=C(C(=C1)OCC(COC3=CC4=C(C=C3)OC(=CC4=O)C(=O)O)O)C(=O)C=C(O2)C(=O)O
69	CC(=O)OC(C)(C)/C=C/C(=O)C(C)(C1C(CC2(C1(CC(=O)C3(C2CC=C4C3C=C(C(=O)C4(C)C)O)C)C)C)O)O
70	C[C@H]1C[C@@H](C(=O)[C@@H](C1)[C@@H](CC2CC(=O)NC(=O)C2)O)C
71	CC[C@@H]1[C@@]([C@@H]([C@H](C(=O)[C@@H](C[C@@]([C@@H]([C@H]([C@@H]([C@H](C(=O)O1)C)O[C@H]2C[C@@]([C@H]([C@@H](O2)C)O)(C)OC)C)O[C@H]3[C@@H]([C@H](C[C@H](O3)C)N(C)C)O)(C)O)C)C)O)(C)O
72	C1CN2CC3=CCO[C@H]4CC(=O)N5[C@H]6[C@H]4[C@H]3C[C@H]2[C@@]61C7=CC=CC=C75
73	C1=C(N=C(S1)N=C(N)N)CSCC/C(=N/S(=O)(=O)N)/N
74	C1=CC=C(C=C1)C(C#N)OC2C(C(C(C(O2)COC3C(C(C(C(O3)CO)O)O)O)O)O)O
75	C1=CC(=CC=C1O)O[C@H]2[C@@H]([C@H]([C@@H]([C@H](O2)CO)O)O)O
76	C1=CC=C(C(=C1)C=O)O[C@H]2[C@@H]([C@H]([C@@H]([C@H](O2)CO)O)O)O
77	C=CC/C(=N\OS(=O)(=O)[O-])/S[C@H]1[C@@H]([C@H]([C@@H]([C@H](O1)CO)O)O)O.[K+]
78	CC(=O)NC(=S)N
79	C=CCN=C=S
80	C1CCC(=O)NCC1
81	CN(C)C=S
82	CCC1=NC=CN=C1
83	CCNC(=S)N
84	C1CNC(=S)N1
85	C[C@@]12CC[C@H]3[C@]([C@@]14[C@H](O4)C(=O)O[C@H]2C5=COC=C5)(C(=O)C[C@@H]6[C@@]37COC(=O)C[C@@H]7OC6(C)C)C
86	CN1C=CNC1=S
87	CNC(=S)N
88	C1=CC=C(C=C1)CCN=C=S
89	C1=CC=C(C=C1)NC(=S)N
90	CCCC1=CC(=O)NC(=S)N1
91	CC(=O)NC1=CC=C(C=C1)O
92	CC1=CC(=NS(=O)(=O)O1)[O-].[K+]
93	C1=CC2=C(C(=C1)O)C(=O)C3=C(C=C(C=C3[C@@H]2[C@H]4[C@@H]([C@H]([C@@H]([C@H](O4)CO)O)O)O)CO)O
94	CC1C2C(CC1=O)C(=C)CC(C3C2OC(=O)C3=C)O
95	C1=CC=C2C(=C1)C(=O)NS2(=O)=O
96	C[C@@]12CC[C@H]([C@@]([C@H]1CCC(=C)[C@H]2C/C=C/3\[C@@H](COC3=O)O)(C)CO)O
97	C/C/1=C\CC/C(=C/[C@@H]2[C@@H]([C@H](C1)OC(=O)C(=C)[C@H](CO)O)C(=C)C(=O)O2)/CO
98	C[C@]12CC[C@H](C(=CC[C@@H]3[C@@H]([C@H]1O)OC(=O)C3=C)C2)OO
99	C[C@]12CCC(=O)C=C1CC[C@@H]3[C@@H]2[C@H](C[C@]4([C@H]3CC[C@@]4(C(=O)CO)O)C)O
100	CC1=CC=CC=C1C(C2=CC=CC=C2)OCCN(C)C
101	C/C/1=C\[C@H]([C@H]2[C@H](CC(=C)[C@@H](CC1)O)OC(=O)C2=C)O
102	CCC(=O)C(CC(C)N(C)C)(C1=CC=CC=C1)C2=CC=CC=C2
103	CC(C(C1=CC=CC=C1)O)N(C)C/C=C/C2=CC=CC=C2
104	CCOC(=O)CC(CC(=O)OCC)(C(=O)OCC)O
105	CC(CN(C)C)C(C)(CC1=CC=C(C=C1)Cl)O.Cl
106	CC1=C(C=CC=C1Cl)NC2=C(C=CC=N2)C(=O)O
107	CN1[C@H]2CC[C@@H]1[C@@H]([C@@H](C2)OC(=O)C3=CC=CC=C3)C(=O)OC
108	CCN(CCCC1=CC=CC=C1)CCCC2=CC=CC=C2.C(C(=O)O)C(CC(=O)O)(C(=O)O)O
109	CN1CCC2=CC(=C(C=C2C1CC3=CC(=C(C=C3)OC)OC)O)OC
110	COC1=CC2=C(C=C1)N3C4C25CCN6C5CC7C4C(CC3=O)OCC=C7C6
111	C[C@@]12CC[C@H]3C(=O)O[C@@H](C[C@]3([C@@H]1[C@@H]4C=C[C@]2(C(=O)O4)O)C)C5=COC=C5
112	C[C@H]1[C@H]2CC[C@@H]3[C@@]2(CC[C@H]4[C@H]3CC=C5[C@@]4(CC[C@@H](C5)N(C)C)C)CN1C.Br.Br
113	CC(=C)C1C2CC3(C4(CO4)C5C(C3(C1C(=O)O2)O)O5)C
114	C1=CC=C2C(=C1)C=C(O2)C(=O)O
115	CC(CNC)C1CCCCC1.Cl
116	CCC1(C(=O)NC(=NC1=O)[O-])C2=CC=CC=C2.CCC1(C(=O)NC(=NC1=O)[O-])C2=CC=CC=C2.[Ca+2]
117	CCC1(C(=O)NC(=O)NC1=O)C2=CCCCC2
118	CC(CC1CCCC1)NC.Cl
119	CC1=C(C(=O)C=CN1C)O
120	C1=C(SC(=N1)N)[N+](=O)[O-]
121	C[C@H](CCC(=O)O)[C@H]1CC[C@@H]2[C@@]1(C(=O)C[C@H]3[C@H]2C(=O)C[C@H]4[C@@]3(CCC(=O)C4)C)C
122	C[C@@H](CC1=CC=CC=C1)N.C[C@@H](CC1=CC=CC=C1)N.OS(=O)(=O)O
123	C[C@H](CN1CCOCC1)C(C2=CC=CC=C2)(C3=CC=CC=C3)C(=O)N4CCCC4.[C@@H]([C@H](C(=O)O)O)(C(=O)O)O
124	C1C[C@H]([C@H](O[C@@H]1CN)O[C@@H]2[C@H](C[C@H]([C@@H]([C@H]2O)O[C@@H]3[C@@H]([C@H]([C@@H]([C@H](O3)CO)O)N)O)N)N)N.[O-]S(=O)(=O)[O-]
125	C1=CC=C2C(=C1)C(=C(C(=O)O2)CC3=C(C4=CC=CC=C4OC3=O)O)O
126	CCN(CC)CCOC(=O)C1(CCCCC1)C2CCCCC2.Cl
127	C1=C(C=C(C(=C1I)O)C(=O)O)I
128	CC(=O)O[C@@H]1[C@@H](SC2=CC=CC=C2N(C1=O)CCN(C)C)C3=CC=C(C=C3)OC.Cl
129	CC1=CC2=C(C[C@@H]3[C@@H]4[C@]2(CCCC4)CCN3C)C=C1.OP(=O)(O)O
130	CCN(CC)CC(C)(C)COC(=O)C1=CC=C(C=C1)N.Cl
131	CS(=O)C
132	C1=CC(=C(C=C1C(=O)O)[N+](=O)[O-])[N+](=O)[O-]
133	C1CCN(CC1)C2=NC(=NC3=C2N=C(N=C3N4CCCCC4)N(CCO)CCO)N(CCO)CCO
134	CN1C2=C(C(=O)N(C1=O)C)NC=N2.CN1C2=C(C(=O)N(C1=O)C)NC=N2.C(CN)N
135	C1=CN=CC=C1C2=CC=NC=C2
136	CCCCCCCCCCCC[N+](C)(C)CCOC1=CC=CC=C1.[Br-]
137	CN1CC[C@]23C[C@@H](CC[C@]2([C@H]1CC4=C3C(=C(C=C4)OC)OC)O)O
138	CN1C2=C(C(=O)N(C1=O)C)N(C=N2)CC(CO)O
139	CC[N+](C)(C)C1=CC(=CC=C1)O.[Br-]
140	CC1=CC(=NC(=N1)N2C(=CC(=N2)C)OC)OC
141	CCOC(CN1CCN(CC1)CC(C)C(=O)C2=CC=CC=C2)C3=CC=CC=C3.Cl.Cl
142	CCOC(=O)C(C1=C(C2=CC=CC=C2OC1=O)O)C3=C(C4=CC=CC=C4OC3=O)O
143	CCNCC(C1=CC(=CC=C1)O)O.Cl
144	CC(CC1=CC=CC=C1)N(C)CCNC2=NC3=C(N2C)C(=O)N(C(=O)N3C)C.Cl
145	CC(CC1=CC=CC=C1)NCCC#N.Cl
146	CCC(=O)N(C1CCN(CC1)CCC2=CC=CC=C2)C3=CC=CC=C3.C(C(=O)O)C(CC(=O)O)(C(=O)O)O
147	CC1=CC=C(C=C1)F
148	COC1=C(C(=C2C(=C1)C=CC(=O)O2)O[C@H]3[C@@H]([C@H]([C@@H]([C@H](O3)CO)O)O)O)O
149	C1=COC(=C1)CO
150	C1=C(C=C(C(=C1[N+](=O)[O-])[O-])[N+](=O)[O-])[N+](=O)[O-].[NH4+]
151	CC(=CCN=C(N)N)C
152	C[C@]12CC[C@@H](C[C@H]1CC[C@@H]3[C@@H]2[C@@H](C[C@]4([C@@]3(CC[C@@H]4C5=COC(=O)C=C5)O)C)O)O
153	C([C@@H]1[C@H]([C@@H]([C@H]([C@@H](O1)OC[C@@H]2[C@H]([C@@H]([C@H]([C@@H](O2)O)O)O)O)O)O)O)O
154	CC1C(=O)OC2C1(C34C(=O)OC5C3(C2O)C6(C(C5O)C(C)(C)C)C(C(=O)OC6O4)O)O
155	C[C@@H]1C(=O)O[C@@H]2[C@]1([C@@]34C(=O)O[C@H]5C3(C2)C6([C@@H](C5)C(C)(C)C)[C@H](O4)OC(=O)C6O)O
156	CC1C(=O)OC2C1(C34C(=O)OC5C3(C2O)C6(C(C5)C(C)(C)C)C(C(=O)OC6O4)O)O
157	C1=C(C=C(C(=C1O)O)O)C(=O)O[C@H]2[C@@H]([C@H]([C@@H]([C@H](O2)CO)O)O)O
158	COC1=C(C=CC(=C1)C=O)O[C@H]2[C@@H]([C@H]([C@@H]([C@H](O2)CO)O)O)O
159	C(CC#N)CC#N
160	CCC1(C(=O)NC(=O)NC1=O)CCC(C)C
161	CCC1(C(=O)NC(=NC1=O)[O-])CCC(C)C.[Na+]
162	COC1=CC=CC=C1OCC(CO)O
163	CC1=NC=CC2=C1NC3=CC=CC=C23
164	C[C@@H]1C[C@@H]2[C@H]([C@@H]([C@]3([C@H]1C=CC3=O)C)O)C(=C)C(=O)O2
165	CCC1(C(=O)NC(=O)NC1=O)C2=CCCCCC2
166	CC1(C(=O)NC(=O)N(C1=O)C)C2=CCCCC2.[Na]
167	CC[N+]1=C2C=C(C=CC2=C3C=CC(=CC3=C1C4=CC=CC=C4)N)N.[Br-]
168	CCN(CC)CC1=C(C=CC(=C1)NC2=C3C=CC(=CC3=NC=C2)Cl)O.O.O.Cl.Cl
169	OO
170	CCN(CCCC(C)NC1=C2C=CC(=CC2=NC=C1)Cl)CCO.OS(=O)(=O)O
171	C1CN(CCN1CCOCCO)C(C2=CC=CC=C2)C3=CC=C(C=C3)Cl.Cl.Cl
172	CN(C)CCC[N+]1(C2=CC=CC=C2CCC3=CC=CC=C31)[O-].Cl
173	CC1=CC=C(C=C1)S(=O)(=O)O.CS(=O)(=O)OCCCNCCCOS(=O)(=O)C
174	CCC(CC)(C(=O)NC(=O)NC(=O)C)Br
175	CC(CC1=CC=CC=C1)N.CC(CC1=CC=CC=C1)N.OS(=O)(=O)O
176	CC(CC1=CC=CC=C1)N.OP(=O)(O)O
177	CCC1=CC=C(C=C1)C(=O)C(C)CN2CCCC2.Cl
178	CC(C1OCC(O1)CO)I
179	CN(C)C=NC1=C(C=C(C(=C1I)CCC(=O)[O-])I)I.[Na+]
180	CC[C@H](C)[C@@H](C(=O)O)N
181	CC(CCC=C(C)C)NC.C(C(C(C(=O)O)O)O)(C(C(=O)O)O)O
182	CC(C)O
183	CC(COC1=CC=CC=C1)NC(C)C(C2=CC=C(C=C2)O)O.Cl
184	CC1=CC(=O)C2=C(C3=C(C(=C2O1)OC)OC=C3)OC
185	C1CCN(CC1)CC2=CC(=NC=C2)OC/C=C\CNC(=O)CS(=O)CC3=CC=CO3
186	CCN1C[C@@]2(CC[C@@H](C34[C@@H]2CC(C31)[C@]5(C[C@@H]([C@H]6C[C@@H]4[C@@]5([C@H]6OC)O)OC)O)OC)OC(=O)C7=CC=CC=C7NC(=O)C
187	CC(C)(C#N)O[C@H]1[C@@H]([C@H]([C@@H]([C@H](O1)CO)O)O)O
188	CCC[C@@H]1C[C@H](N(C1)C)C(=O)N[C@@H]([C@@H]2[C@@H]([C@@H]([C@H]([C@H](O2)SC)O)O)O)[C@@H](C)O.O.Cl
189	[Li+].[Br-]
190	CCC(C)(CN(C)C)OC(=O)C1=CC=CC=C1.Cl
191	CCN1CC2(CCC(C34C2C(C(C31)(C5(CC(C6CC4C5C6OC)OC)O)O)OC)OC)CO
192	CC1CC23CCCN4C2(C1)C(CCC4)C(=O)CC3
193	[Mg+2].[Br-].[Br-]
194	[O-]Cl(=O)=O.[O-]Cl(=O)=O.[Mg+2]
195	CC(C(=O)[O-])O.CC(C(=O)[O-])O.[Mg+2]
196	O.O.O.O.O.O.O.[O-]S(=O)(=O)[O-].[Mg+2]
197	COC1=C(C2=C(COC2=O)C=C1)OC
198	C[C@@H]1CC[C@H](C(=O)C1)C(C)C
199	CCOC(=O)C1(CCN(CC1)C)C2=CC=CC=C2.Cl
200	CC1=CC=CC=C1OCC(CO)O
201	CCCC(C)(COC(=O)N)COC(=O)N
202	COC(CNC(=O)C1=CC=CC=C1OCC(=O)[O-])C[Hg+].[OH-].[Na+]
203	CN(C)[C@H]1[C@@H]2[C@H]([C@@H]3C(=C)C4=C(C(=CC=C4)O)C(=C3C(=O)[C@@]2(C(=C(C1=O)C(=O)N)O)O)O)O.Cl
204	CCC(=O)C(CC(C)N(C)C)(C1=CC=CC=C1)C2=CC=CC=C2.Cl
205	C[C@@H](CC1=CC=CC=C1)NC.Cl
206	CC[N+](C)(CC)CCOC(=O)C1C2=CC=CC=C2OC3=CC=CC=C13.[Br-]
207	COC1=C2C(=CC3=C1OC=C3)C=CC(=O)O2
208	CCC(C1=CC=CC=C1OC)NC.Cl
209	CC1=C(C=CC(=C1)OCCOCC[N+](C)(C)CC2=CC=CC=C2)C(C)(C)CC(C)(C)C.[Cl-]
210	C1=CC(=C(C=C1CC2=CC(=C(C=C2)O)C(=O)O)C(=O)O)O
211	CC[C@@H](CO)NC(=O)[C@H]1CN([C@@H]2CC3=CNC4=CC=CC(=C34)C2=C1)C.C(=C\C(=O)O)\C(=O)O
212	CC1=CC(=O)NC(=S)N1
213	CCC1(C(=O)C(CNC1=O)C)CC
214	COC1=CC=C(C=C1)C2=CC(=S)SS2
215	CN1CCN2C3=C(C=C(C=C3)OC)C4=C2C1=NCC4.Cl
216	CC(C)[C@H]1C2=C(CC[C@@]1(CCN(C)CCCC3=NC4=CC=CC=C4N3)OC(=O)COC)C=C(C=C2)F.Cl.Cl
217	CN1CC[C@]23[C@@H]4[C@H]1CC5=C2C(=C(C=C5)O)O[C@H]3[C@H](C=C4)O.Cl
218	C[C@H](C(=O)[C@@]1(CCCN1C(=O)C(C)CS)C(=O)O)NC(=O)C2CCCCC2.C[C@H](C(=O)[C@@]1(CCCN1C(=O)C(C)CS)C(=O)O)NC(=O)C2CCCCC2.[Ca]
219	C1CN=C(N1)CC2=CC=CC3=CC=CC=C32.Cl
220	C[C@@H]1C=C(C(=O)[C@]2([C@H]1C[C@@H]3[C@@]4([C@@H]2C(=O)C(=C([C@@H]4CC(O3)O)C)OC)C)C)OC
221	CN(C)C(=O)OC1=CC=CC(=C1)[N+](C)(C)C.[Br-]
222	C1=CC=C(C=C1)CNC(=O)CCNNC(=O)C2=CC=NC=C2
223	CCN(CC)C(=O)C1=CN=CC=C1
224	C1=C(OC(=C1)[N+](=O)[O-])/C=N/NC(=O)N
225	CC(=O)O[C@H]1CC(=O)OC([C@H]2[C@]1([C@H]3CC[C@]4([C@@H](OC(=O)[C@@H]5[C@@]4([C@@]3(C(=O)C2)C)O5)C6=COC=C6)C)C)(C)C
226	CCCCC(C(=O)O)N
227	C/C=C/1\[C@@H](C(=CO[C@H]1O[C@H]2[C@@H]([C@H]([C@@H]([C@H](O2)CO)O)O)O)C(=O)OC)CC(=O)OCCC3=CC(=C(C=C3)O)O
228	C1CN=C(N1)CN(CC2=CC=CC=C2)C3=CC=CC=C3.OP(=O)(O)O
229	C1CN=C(N1)CN(CC2=CC=CC=C2)C3=CC=CC=C3.Cl
230	CCC(CC)(C1=CC=CC=C1)C(=O)OCCOCCN(CC)CC
231	CN1CCC2=CC(=C(C3=C2[C@@H]1CC4=CC=C(C=C4)OC5=C(C=CC(=C5)C[C@@H]6C7=CC(=C(C=C7CCN6C)OC)OC3)O)O)OC
232	CC(CCOCCC(C)O)O
233	CC(=O)O[C@H]1C[C@@H]2CC[C@@H]3[C@@H]([C@]2(C[C@@H]1[N+]4(CCCCC4)C)C)CC[C@]5([C@H]3C[C@@H]([C@@H]5OC(=O)C)[N+]6(CCCCC6)C)C.[Br-].[Br-]
234	CC(C)(CO)C(C(=O)NCCC(=O)[O-])O.CC(C)(CO)C(C(=O)NCCC(=O)[O-])O.[Ca+2]
235	CC1=CC(=O)N(N1C)C2=CC=CC=C2
236	C1=CC(=CC=C1C(=N)N)OCCCCCOC2=CC=C(C=C2)C(=N)N.C(CS(=O)(=O)O)O.C(CS(=O)(=O)O)O
237	C(CCO)CCO
238	CCCC(C)C1(C(=O)NC(=NC1=O)[O-])CC.[Na+]
239	CC(=O)CCCCN1C(=O)C2=C(N=CN2C)N(C1=O)C
240	C1CCC2=NN=NN2CC1
241	CC1[C@H](C(C[C@@H](O1)O[C@H]2CC[C@@]3(C4CC[C@@]5([C@H](CC[C@@]5(C4CC[C@@]3(C2)O)O)C6=CC(=O)OC6)C)C)OC)O
242	CCOC1=CC=C(C=C1)NC(=O)C
243	C1=CC=C(C=C1)N=NC2=C(N=C(C=C2)N)N.Cl
244	CC(=O)NC1=CC=C(C=C1)OC
245	C1=CC=C2C(=C1)C=CC=C2NC(=S)N
246	CCC1(C(=O)NC(=NC1=O)[O-])C2=CC=CC=C2.[Na+]
247	C1=CC=C(C=C1)CCCOC(=O)N
248	CC1=CC=C(C=C1)N(CC2=NCCN2)C3=CC=C(C=C3)O.Cl
249	C1=CC=C(C=C1)N=C(N)N=C(N)N
250	CNC[C@@H](C1=CC(=CC=C1)O)O.Cl
251	C1=CC=C(C=C1)C2(C(=O)[N-]C(=O)N2)C3=CC=CC=C3.[Na+]
252	C1=CC(=CC=C1CCC(=O)C2=C(C=C(C=C2O[C@H]3[C@@H]([C@H]([C@@H]([C@H](O3)CO)O)O)O)O)O)O
253	CN1CC[C@]23[C@@H]4[C@H](C=CC2[C@H]1CC5=C3C(=C(C=C5)OCCN6CCOCC6)O4)O
254	CCOC(=O)C1=CC=CC=C1C(=O)OCC
255	C1=CC=C(C(=C1)C(=O)NC2=CC=C(C=C2)S(=O)(=O)NC3=NC=CS3)C(=O)O
256	C1CCN(CC1)CCN(CC2=CC=CC=N2)C3=CC=CC=C3.Cl
257	C1=C(C=C(C(=C1[N+](=O)[O-])O)[N+](=O)[O-])[N+](=O)[O-]
258	CC1=C(C(C[C@@H](C1)O[C@H]2[C@@H]([C@H]([C@@H]([C@H](O2)CO)O)O)O)(C)C)C=O
259	CCC1C(/C=C\C(=O)C(CC(C(C(C(=O)C(C(=O)O1)C)C)OC2C(C(CC(O2)C)N(C)C)O)C)C)(C)O
260	CC(=C)[C@@H]1C2[C@@H]3[C@@]4([C@](C1C(=O)O2)(CC5[C@]4(O5)C(=O)O3)O)C.C[C@@]12[C@H]3C4[C@H](C([C@@]1(C[C@@H]5[C@]2(O5)C(=O)O3)O)C(=O)O4)C(C)(C)O
261	CC(=CCC/C(=C/CC/C(=C/CN1CCN(CC1)CC2=CC3=C(C=C2)OCO3)/C)/C)C
262	CCN1C=C(C(=O)C2=CN=C(N=C21)N3CCNCC3)C(=O)O
263	CCC1(C(=O)CCNC1=O)CC
264	C1CCNC(C1)C(C2=CC=CC=C2)(C3=CC=CC=C3)O.Cl
265	CC(=CCC/C(=C/CC/C(=C/CC/C(=C/CO)/C)/CO)/C)C
266	C1=CC=C(C(=C1)OCO)S(=O)(=O)[O-].[K+]
267	[O-]S(=O)(=O)[O-].[K+].[K+]
268	CCN(CC)CCOC(=O)C1=CC=C(C=C1)N.O.O
269	CCCNCC(COC1=CC=CC=C1C(=O)CCC2=CC=CC=C2)O.Cl
270	CC(C)C1(C(=O)NC(=O)NC1=O)CC(=C)Br
271	CC(C)C1(C(=O)NC(=O)NC1=O)CC=C.[Na]
272	CC(C)C1(C(=O)NC(=O)NC1=O)CC=C
273	C1=CC(=CC=C1C(=N)N)OCCCOC2=CC=C(C=C2)C(=N)N.C(CS(=O)(=O)O)O.C(CS(=O)(=O)O)O
274	CCC(=O)O[C@](CC1=CC=CC=C1)(C2=CC=CC=C2)[C@H](C)CN(C)C.Cl
275	CCC(=O)O[C@](CC1=CC=CC=C1)(C2=CC=CC=C2)[C@H](C)CN(C)C.C1=CC=C2C=C(C=CC2=C1)S(=O)(=O)O.O
276	CC1=C(C(=O)N(N1C)C2=CC=CC=C2)C(C)C
277	C[C@@H]([C@H](C1=CC=CC=C1)O)NC.OS(=O)(=O)O
278	CC[C@H]1CN2CCC3=CC(=C(C=C3[C@@H]2C[C@@H]1CC4=C5C=C(C(=O)C=C5CCN4)OC)OC)OC
279	C1=CNN=C1
280	COC1=CC=C2C(=C(C3=C(N2)C=C(C=C3)Cl)N=C4C=C(C(=O)C(=C4)CN5CCCC5)CN6CCCC6)N1.OP(=O)(O)O.OP(=O)(O)O.OP(=O)(O)O.OP(=O)(O)O
281	CC[C@]12CCCN(C1)CCC3=C(CC2)NC4=CC=CC=C34
282	C1=CC(=C(C=C1C2=C(C(=O)C3=C(C=C(C=C3O2)O)O)O)O)O
283	CC[NH+](CC)CCCC(C)[NH2+]C1=C2C=C(C=CC2=NC3=C1C=CC(=C3)Cl)OC.[Cl-].[Cl-]
284	C1=CC=C2C(=C1)C=NC=N2
285	C[C@@H]1CC[C@@]2(CC[C@@]3(C(=CC[C@H]4[C@]3(CC[C@@H]5[C@@]4(CC[C@@H](C5(C)C)O)C)C)[C@@H]2[C@H]1C)C(=O)O)C(=O)O
286	CN1CCC=C(C1)C(=O)OC.Br
287	C1CCN2CC3CC(C2C1)CN4C3C(CCC4)O
288	C[C@H](CCC1=CC=C(C=C1)O)O[C@H]2[C@@H]([C@H]([C@@H]([C@H](O2)CO)O)O)O
289	C1=CC=C(C(=C1)CO)O[C@H]2[C@@H]([C@H]([C@@H]([C@H](O2)CO)O)O)O
290	C[C@H]1[C@@H]2[C@H](C[C@]3(C=CC(=O)C(=C3[C@H]2OC1=O)C)C)O
291	C1=CC=C(C(=C1)C(=O)N)O
292	C[C@H]1[C@@H]2CC[C@]3(C=CC(=O)C(=C3[C@H]2OC1=O)C)C
293	CC1C(C(C(C(O1)O[C@H]2CC[C@@]3([C@H]4CC[C@@]5([C@H](CC[C@@]5([C@@H]4CCC3=C2)O)C6=COC(=O)C=C6)C)C)O)OC7C(C(C(C(O7)CO)O)O)O)O
294	CCCC(C)C1(C(=O)NC(=O)[N-]C1=O)CC=C.[Na+]
295	C/C=C\1/C[C@H]([C@@](C(=O)OCC2=CCN3[C@H]2[C@@H](CC3)OC1=O)(C)O)C
296	[Na+].[Br-]
297	C1=CC=C(C(=C1)O)S(=O)(=O)[O-].[Na+]
298	C[C@H]1[C@@]([C@H]([C@@H](O1)O[C@@H]2[C@H]([C@@H]([C@H]([C@@H]([C@H]2O)O)N=C(N)N)O)N=C(N)N)O[C@H]3[C@H]([C@@H]([C@H]([C@@H](O3)CO)O)O)NC)(C=O)O
299	[Br-].[Br-].[Sr+2]
300	C[N+](C)(C)CCOC(=O)CCC(=O)OCC[N+](C)(C)C.[Cl-].[Cl-]
301	CC(=O)OC[C@@H]1[C@H]([C@@H]([C@H]([C@H](O1)O[C@]2([C@H]([C@@H]([C@H](O2)COC(=O)C)OC(=O)C)OC(=O)C)COC(=O)C)OC(=O)C)OC(=O)C)OC(=O)C
302	CC1=NC(=NC=C1)NS(=O)(=O)C2=CC=C(C=C2)N.[Na]
303	COC1=CN=C(N=C1)NS(=O)(=O)C2=CC=C(C=C2)N
304	CC1=CC(=NO1)NS(=O)(=O)C2=CC=C(C=C2)N
305	COC1=NN=C(C=C1)NS(=O)(=O)C2=CC=C(C=C2)N
306	CC1=C(ON=C1C)NS(=O)(=O)C2=CC=C(C=C2)N
307	C1=CC(=C(C=C1C2(C3=C(C(=C(C(=C3Br)Br)Br)Br)C(=O)O2)C4=CC(=C(C=C4)O)S(=O)(=O)[O-])S(=O)(=O)[O-])O.[Na+].[Na+]
308	CCC(C)(S(=O)(=O)CC)S(=O)(=O)CC
309	CCCCC1(C(=O)N(N(C1=O)C2=CC=CC=C2)C3=CC=CC=C3)COC(=O)CCC(=O)O
310	C=C[C@H]1[C@@H](OC=C2C1(CCOC2=O)O)O[C@H]3[C@@H]([C@H]([C@@H]([C@H](O3)CO)O)O)O
311	C1CCC2=NC3=CC=CC=C3C(=C2C1)N.Cl
312	CCC(C)C1(C(=O)NC(=O)NC1=O)CC=C
313	CC1(CCC(CC1)C(C)(C)O)O.O
314	CCCCNC1=CC=C(C=C1)C(=O)OCCN(C)C.Cl
315	CCN1CC2([C@H]3C(C4[C@@H]1C3([C@@H]5C[C@]6(C([C@@H]5[C@@]4(C(C6OC)O)O)O)O)C(CC2O)OC)OC)COC
316	CC1=CC(=C(C(=C1C(=O)OC2=C(C(=C(C(=C2)C)C(=O)OC)O)C)O)C=O)O
317	CC[N+](CC)(CC)CC.[OH-]
318	CN1C2=C(C(=O)N(C1=O)C)NC=N2
319	CC(=O)[O-].CN1C2=C(C(=O)N(C1=O)C)NC=N2.[Na+]
320	CC(=O)NC1=CC=C(C=C1)/C=N/NC(=S)N
321	CC1=C(SC=[N+]1CC2=CN=C(N=C2N)C)CCO.Cl.[Cl-]
322	C=CCNC(=S)N
323	C1=CNC(=S)NC1=O
324	C1CN(CCN1CCO)C(=O)CN2C3=C(C=CC(=C3)Cl)SC2=O.Cl
325	CN1CCC2=CC3=C4C=C2[C@@H]1CC5=CC(=C(C=C5)O)C6=C(C=CC(=C6)C[C@H]7C8=C(O4)C(=C(C=C8CCN7C)OC)O3)OC
326	CCOC(=O)C1=C(SC2=C1CCN(C2)CC3=CC=CC=C3)N.Cl
327	C1CN=C(N1)CC2=CC=CC=C2.Cl
328	CC1(O[C@@H]2CO[C@@]3([C@H]([C@@H]2O1)OC(O3)(C)C)COS(=O)(=O)N)C
329	CN(C)C[C@H]1CCCC[C@@]1(C2=CC(=CC=C2)OC)O.Cl
330	CCN(CC)C1=CC(=NC2=NC=NN12)C
331	CC(=O)OCC(COC(=O)C)OC(=O)C
332	CCCC(=O)OCC(COC(=O)CCC)OC(=O)CCC
333	CC[N+](CC)(CC)CCC(C1CCCCC1)(C2=CC=CC=C2)O.[I-]
334	CC1(C(=O)N(C(=O)O1)C)C
335	CC1(C2CCC1(C(=O)C2)CS(=O)(=O)[O-])C.C1CC2C3C(C[S+]2C1)N(C(=O)N3CC4=CC=CC=C4)CC5=CC=CC=C5
336	CCN(CC)C(=O)CSC1=NN=C(C=C1)Cl
337	COC1=CC(=CC(=C1OC)OC)CC2=CN=C(N=C2N)N
338	C[C@H](CCC(=O)O)[C@H]1CC[C@@H]2[C@@]1(CC[C@H]3[C@H]2[C@H](C[C@H]4[C@@]3(CC[C@H](C4)O)C)O)C
339	CCCC(CCC)C(=O)N
340	CC12CCCC3(C1CCC45C3CCC(C4)C(=C)C5O)C6N(C2)CCO6
341	C[C@H]1CC(=O)[C@H]2[C@@H]1[C@@H](OC=C2C(=O)OC)O[C@H]3[C@@H]([C@H]([C@@H]([C@H](O3)CO)O)O)O
342	COC1=CC2=C(C=CN=C2C=C1)C(=O)CC[C@@H]3CCNC[C@@H]3C=C.Cl
343	CC(=O)CC(C1=CC=CC=C1)C2=C(C3=CC=CC=C3OC2=O)[O-].[Na+]
344	CC(C)C1=C(C(=C2C(=C1)C3CC4[C@@]2(CCCC4(C)C)C(=O)O3)O)O
345	C[C@H](CC(=O)C[C@@H](C)C(=O)O)[C@H]1C[C@@H]([C@@]2([C@@]1(CC(=O)C3=C2[C@H](C[C@@H]4[C@@]3(CCC(=O)C4(C)C)C)O)C)C)O
346	CCN(CC)CC(C)(C)COC(=O)C(CO)C1=CC=CC=C1.OP(=O)(O)O
347	CCOCC1=C(C(=C(C2=C1OC(=O)C3=C(O2)C(=C(C=C3C)O)C=O)C)C(=O)O)O
348	C[C@@H]([C@H]1CC[C@@H]2[C@@]1(CC[C@H]3[C@H]2CC[C@@H]4[C@@]3(CC[C@@H](C4)N)C)C)N(C)C
349	C1CCN(CC1)CCC(C2CCCC2)(C3=CC=CC=C3)O.Cl
350	C1CCN(CC1)CC(COC(=O)NC2=CC=CC=C2)OC(=O)NC3=CC=CC=C3.Cl
351	CCCCCCCCCCCCNC(=O)C[N+](C)(C)CC1=CC=CC=C1.[Cl-]
352	CCN(CC)CCOC(C1=CC=CC=C1)C2=CC=CC=C2.Cl
353	CCC1CN2CCC1CC2C(C3=C4C=C(C=CC4=NC=C3)OCC)O
354	CCC(C)(C(=O)OC1C2[C@H]([C@H]([C@@]3(C4C2(CO3)C(CC5[C@@]4([C@@H]([C@H](C=C5C)O)O)C)OC1=O)O)O)C)O
355	C1=CC=C(C(=C1)/C=C/C(=O)O)O[C@H]2[C@@H]([C@H]([C@@H]([C@H](O2)CO)O)O)O
356	C1CNCCC1C(C2=CC=CC=C2)(C3=CC=CC=C3)O.Cl
357	CCC(C)C1(C(=O)NC(=O)NC1=O)CC(=C)Br
358	CCC(C)C1(C(=O)NC(=NC1=O)[O-])CC(=C)Br.[Na+]
359	CCN(CC)C(=O)C1=C[N+](=CC=C1)C.CC1(C2CCC1(C(=O)C2S(=O)(=O)[O-])C)C
360	C1=CC(=C(C=C1Cl)Cl)CN(CCO)C(=O)C(Cl)Cl
361	CC(CC(C)(C)O)OC(C(Cl)(Cl)Cl)O
362	C1=C(C2=C(C(=C1[N+](=O)[O-])O)C(=O)C3=C(C2=O)C(=CC(=C3O)[N+](=O)[O-])[N+](=O)[O-])[N+](=O)[O-]
363	C=C[C@@H]1[C@@H]2CCNC(=O)C2=CO[C@H]1O[C@H]3[C@@H]([C@H]([C@@H]([C@H](O3)CO)O)O)O
364	C=CCC1(C(=O)NC(=O)NC1=O)C2CCC=C2
365	CCC(CC)(C(=O)N)Br
366	CC(=O)N(C)N(C1=CC=CC=C1)C(=O)C(=O)N(C)C
367	C[C@@]12CCC[C@@]3([C@@H]1CC[C@]45[C@H]3CC[C@@H](C4)C(=C)[C@@H]5O)CN6C2OCC6
368	CCCCCCC1(C(=O)NC(=NC1=O)[O-])CC.[Na+]
369	CC1=CC(=O)CC(C1)C(C)C
370	CCOC1=CC=C(C=C1)NC(=O)C(C)O
371	CC(C)C1(C(=O)NC(=O)N(C1=O)C)CC(=C)Br
372	CCC(C)(C)C1(C(=O)NC(=O)NC1=O)CC=C
373	C[N+](C)(C)CCCCC[N+](C)(C)C.[Br-].[Br-]
374	C=CCC1(C(=O)NC(=O)NC1=O)C2=CC=CC=C2
375	CC1(C(=O)NC(=O)NC1=O)C2=CC=CC=C2
376	CC/C=C(\C)/C1(C(=O)NC(=O)NC1=O)CC.[Na]
377	CCN(CC)CC(CNC1=C2C=C(C=CC2=NC3=C1C=CC(=C3)Cl)OC)O.Cl.Cl
378	CCC1(C(=O)NC(=O)NC1=O)CC
379	CCC1(C(=O)NC(=NC1=O)[O-])CC.[Na+]
380	O.O.[Cl-].[Cl-].[Ba+2]
381	CC(C)(C)CC(C)(C)C1=CC=C(C=C1)OCCOCC[N+](C)(C)CC2=CC=CC=C2.[Cl-]
382	C1=CC=C(C=C1)C(C2=CC=CC=C2)(C(=O)O)O
383	CC[N+](C)(C)CC1=CC=CC=C1Br.CC1=CC=C(C=C1)S(=O)(=O)[O-]
384	CC(=O)O[C@H]1C[C@@]2(C3CC[C@@H]4C[C@H](CC[C@@]4(C3CC[C@@]2([C@H]1C5=CC(=O)OC=C5)C)C)OC(=O)CCCCCCC(=O)NC(CCCN=C(N)N)C(=O)O)O
385	CC(C(=O)C1=CC(=CC=C1)Cl)NC(C)(C)C.Cl
386	CCC(C)C1(C(=O)NC(=NC1=O)[O-])CC.[Na+]
387	CC(C)CC1(C(=O)NC(=O)NC1=O)CC=C
388	CCCCC1(C(=O)NC(=O)NC1=O)CC
389	CC(C)CNCCOC(=O)C1=CC(=CC=C1)N.Cl
390	C=CCC1(C(=O)NC(=O)NC1=O)CC=C
391	[OH-].[OH-].[Ca+2]
392	C1=CC(=CC=C1O)S(=O)(=O)[O-].C1=CC(=CC=C1O)S(=O)(=O)[O-].[Ca+2]
393	CCOC(=O)N1C=CN(C1=S)C
394	CN(C)CCOC(C1=CC=C(C=C1)Cl)C2=CC=CC=N2.C(=C\C(=O)O)\C(=O)O
395	CC1=NN=C(S1)SCC2=C(N3C(C(C3=O)NC(=O)CN4C=NN=N4)SC2)C(=O)[O-].[Na+]
396	CC(C)OC(=O)OC(C)OC(=O)C1=C(CS[C@H]2N1C(=O)[C@H]2NC(=O)/C(=N\OC)/C3=CSC(=N3)N)COC
397	CC[C@H]1CN2CCC3=CC(=C(C=C3[C@@H]2C[C@@H]1C[C@@H]4C5=CC(=C(C=C5CCN4)O)OC)OC)OC
398	C[C@H](CCC(=O)O)[C@H]1CC[C@@H]2[C@@]1(CC[C@H]3[C@H]2[C@@H](C[C@H]4[C@@]3(CC[C@H](C4)O)C)O)C
399	C(C(Cl)(Cl)Cl)(O)O
400	CC1=CC=CC=C1CN2CCN(CC2)CCOC(C3=CC=CC=C3)C4=CC=CC=C4Cl.Cl.Cl
401	COC(CNC(=O)N)C[Hg]Cl
402	CC[NH+](CC)CCOC(=O)C1=C(C=C(C=C1)N)Cl.[Cl-]
403	CCN(CC)CCCC(C)NC1=C2C=CC(=CC2=NC=C1)Cl.OP(=O)(O)O.OP(=O)(O)O
404	C1=CC=C(C=C1)C2=NC3=CC=CC=C3C(=C2)C(=O)O
405	C1C(OC2=CC(=CC(=C2C1=O)O)O)C3=CC=C(C=C3)O
406	C1=CC=C(C=C1)O[C@H]2[C@@H]([C@H]([C@@H]([C@H](O2)CO)O)O)O
407	C[C@@H](CN1C2=CC=CC=C2SC3=CC=CC=C31)N(C)C
408	CN1CCC[C@H]1C2=CN=CC=C2
409	CC1=CC2=C(C=C1C)N(C3=NC(=O)NC(=O)C3=N2)C[C@H]([C@H]([C@H](CO)O)O)O
410	CC[C@@H]1CN2CCC3=CC(=C(C=C3[C@H]2C[C@@H]1C[C@H]4C5=CC(=C(C=C5CCN4)OC)OC)OC)OC
411	C[C@H]1[C@@H]([C@H]([C@H]([C@@H](O1)O[C@@H]2[C@H]([C@@H]([C@H](O[C@H]2OC3=CC(=C4C(=O)C[C@H](OC4=C3)C5=CC=C(C=C5)O)O)CO)O)O)O)O)O
412	C=C1C[C@@H]([C@@H]2[C@@H]([C@@H]3[C@H]1C[C@@H](C3=C)O)OC(=O)C2=C)OC(=O)C(=C)CO
413	C1=C(C=C(C(=C1O)O)O)C(=O)O
414	C1[C@H]([C@H]([C@@H]([C@@](O1)(CO)O)O)O)O
415	CC1([C@@H](O1)CC2=C(C=CC3=C2OC(=O)C=C3)OC)C
416	CC1=CC(=O)NS(=O)(=O)O1
417	C1C[C@@H]2[C@H]3C[C@@H](CN2C(=O)C1)[C@@H]4C[C@H](CCN4C3)O
418	C1[C@H](OC2=CC(=CC(=C2C1=O)O)O[C@H]3[C@@H]([C@H]([C@@H]([C@H](O3)CO)O)O)O)C4=CC=C(C=C4)O
419	C1C[C@@H]2[C@H]3C[C@@H](CN2C(=O)C1)[C@@H]4C[C@H](CCN4C3)OC(=O)/C=C/C5=CC=CC=C5
420	C1CCNCC1
421	C=CC1=C2CCOC(=O)C2=CN=C1
422	C[C@@H]1CN(CCN1)C2=C(C=C3C(=C2OC)N(C=C(C3=O)C(=O)O)C4CC4)F
423	CCCCCCCCCC(=O)OC[C@@H](CO)O
424	C1=CC(=CC2=C1C=CC(=O)O2)O
425	CC/C=C\C/C=C\C/C=C\CCCCCCCC(=O)O
426	CC1COC2=C3N1C=C(C(=O)C3=CC(=C2N4CCN(CC4)C)F)C(=O)O
427	CCN(CC)CCNC(=O)C1=CC=C(C=C1)N
428	CN1CCN(CC1)CC(=O)N2C3=CC=CC=C3C(=O)NC4=C2N=CC=C4
429	C1CC1N2C=C(C(=O)C3=CC(=C(C=C32)N4CCNCC4)F)C(=O)O
430	CCN1C=C(C(=O)C2=CC(=C(N=C21)N3CCNCC3)F)C(=O)O
431	CCN1C=C(C(=O)C2=CC(=C(C(=C21)F)N3CCNC(C3)C)F)C(=O)O
432	CC1=CN=C(C(=C1OC)C)CS(=O)C2=NC3=C(N2)C=C(C=C3)OC
433	C[C@@H]1C[C@H]2[C@@H]3CCC4=CC(=O)C=C[C@@]4([C@]3([C@H](C[C@@]2([C@]1(C(=O)CO)O)C)O)F)C
434	C[C@]12CC(=O)[C@H]3[C@H]([C@@H]1CC[C@@]2(C(=O)CO)O)CCC4=CC(=O)C=C[C@]34C
435	C1=CC=C2C(=C1)C=CC=C2[N+](=O)[O-]
436	CCOC(=O)C1=CC=CC=C1
437	CC1=CC=CC=N1
438	CC(C)CNCC(C)C
439	C1CCCC(=O)CCC1
440	CCC[C@@H]1C[C@H](N(C1)C)C(=O)NC([C@@H]2[C@@H]([C@@H]([C@H]([C@H](O2)SC)O)O)O)C(C)Cl
441	CC(=O)C1=NC=CN=C1
442	CC(CCC1=CC=CC=C1)NCC(C2=CC(=C(C=C2)O)C(=O)N)O.Cl
443	CC[C@@H]1[C@@]([C@@H]([C@H](C(=O)[C@@H](C[C@@]([C@@H]([C@H]([C@@H]([C@H](C(=O)O1)C)O[C@H]2C[C@@]([C@H]([C@@H](O2)C)O)(C)OC)C)O[C@H]3[C@@H]([C@H](C[C@H](O3)C)N(C)C)O)(C)OC)C)C)O)(C)O
444	C=C[C@H]1CN2CC[C@H]1C[C@@H]2[C@H](C3=CC=NC4=CC=CC=C34)O
445	C1CCN2CCC[C@H]([C@H]2C1)CO
446	CN(C)CC/C=C/1\C2=CC=CC=C2COC3=CC=CC=C31
447	CC(=S)NC1=CC=CC=C1
448	C=CC1CNC(=S)O1
449	CCOC(=O)[C@H](CCC1=CC=CC=C1)N[C@@H](C)C(=O)N2CCC[C@H]2C(=O)O
450	CN(C)C(=N)N=C(N)N.C(C(=O)O)C(CC(=O)O)(C(=O)O)O
451	C1CCN2C[C@H]3C[C@@H]([C@H]2C1)CN4[C@H]3CCCC4.O.O.O.O.O.OS(=O)(=O)O
452	CC1CCCC(N1)C
453	CN1C(=O)C=CC2=CC=CC=C21
454	CN1[C@@H]2CC[C@H]1CC(C2)OC(=O)C(CO)C3=CC=CC=C3.CN1[C@@H]2CC[C@H]1CC(C2)OC(=O)C(CO)C3=CC=CC=C3.O.OS(=O)(=O)O
455	C1CN(CCN1CCOCC(=O)O)C(C2=CC=CC=C2)C3=CC=C(C=C3)Cl.Cl.Cl
456	C1=C(NC=N1)C[C@@H](C(=O)O)N
457	CC(C)COC(=O)C1=CC=CC=C1O
458	CC(C)CCOC(=O)C1=CC=CC=C1O
459	COC1=C(C=C(C=C1)CC=C)OC
460	CCOC(=O)CC(=O)C1=CC=CC=C1
461	CC(=O)C1=CC=CC=C1
462	CC(=O)C1=CC=C(C=C1)OC
463	CC(C)(CC1=CC=CC=C1)O
464	CCOC(=O)CC1=CC=CC=C1
465	CCC(=O)OCCC(C)C
466	CC(C)CCCC(C)CCO
467	CC(CCO)O
468	CCOC=O
469	CC(C)COC(=O)C
470	CCC(=O)OCC(COC(=O)CC)OC(=O)CC
471	CC(=O)OCC1=CC=CC=C1
472	CCC(=O)OCCC(C)CCC=C(C)C
473	CC(CCC=C(C)C)CCO
474	CCCCCCOC(=O)C
475	COC1=CC=C(C=C1)OC
476	CCC(=O)OCC(C)C
477	CCCCCC(C)O
478	CCCCC(CC)O
479	CCC(=O)OC(C)C
480	CC1(C2CCC(C2)(C1=O)C)C
481	CC1(C2CCC(C2)(C1O)C)C
482	CCCCOC(=O)CCC(=O)C
483	CCC1=C(C(=O)C=CO1)O
484	CC(C)CCOC(=O)C
485	CC(=O)OC[C@H]([C@H]([C@@H]([C@H](C=O)OC(=O)C)OC(=O)C)OC(=O)C)OC(=O)C
486	C[C@@]12CC[C@@H](C1(C)C)CC2=O
487	C/C=C/C1=CC(=C(C=C1)OC)OC
488	CC(=CCC/C(=C/C=O)/C)C
489	CC(=CCC/C(=C/COC(=O)C)/C)C
490	CC(=CCC/C(=C/COC=O)/C)C
491	C1=CC=C(C=C1)/C=C/CO
492	C1=CC=C(C=C1)/C=C/COC=O
493	CCC(=O)OC/C=C(\C)/CCC=C(C)C
494	C1=CC=C(C=C1)CC=O
495	C(CS(=O)(=O)O)N
496	CCCOC(=O)C1=CC(=C(C(=C1)O)O)O
497	CN1C=NC2=C1C(=O)NC(=O)N2C
498	C1=CC=C(C=C1)CCO
499	CC(C)C[C@@H](C(=O)O)N
500	C1=CC=C(C=C1)C[C@@H](C(=O)O)N
501	CC(=O)OC
502	CC1=CC2=C(C=C1)OC(=O)C=C2
503	CC1=CC(=C(C=C1)O)OC
504	CC1=CCC(=CC1)C(C)C
505	CC1=CC=C(CC1)C(C)C
506	CC(C)C(=O)OCCC1=CC=CC=C1
507	CC(C)C(=O)OCCCC1=CC=CC=C1
508	C1=CC=C(C=C1)CCOC=O
509	CCCOC(=O)CC
510	CCCOC(=O)C
511	CCCOC=O
512	CCCCCCC(=O)C
513	C1OC2=C(O1)C=C(C=C2)C=O
514	COC(=O)C1=CC=CC=C1N
515	COC1=CC=CC=C1C=O
516	CC(C)CC(=O)OCCC1=CC=CC=C1
517	CC(CCCC(=C)C)CCOC(=O)C
518	CCCCCCCCCO
519	CCCCCCCCCOC(=O)C
520	CC(=O)OCC1=CC2=C(C=C1)OCO2
521	CC(=CCCC(=O)C)C
522	CCCOC(=O)CC(C)C
523	CCC(C=C)O
524	CC1=CCC(CC1)C(C)(C)OC=O
525	CCC(C)C(=O)OC1CC(CCC1C(C)C)C
526	CC(=O)OCCCC1=CC=CC=C1
527	COC1=CC=C(C=C1)C=O
528	COC(CC1=CC=CC=C1)OC
529	CC(=CCCC(C)(C=C)OC=O)C
530	CC(CCCC(=C)C)CCOC=O
531	CC1=CCC(CC1)C(C)(C)OC(=O)C2=CC=CC=C2N
532	CCC(=O)OC(C)(C)C1CCC(=CC1)C
533	CC(C1=CC=CC=C1)OC(=O)C
534	CCCCCCCCCCCC(=O)OCCOCC(C1C(C(CO1)OCCO)OCCO)OCCO
535	CC1=CCC(CC1)C(C)(C)OC(=O)CC(C)C
536	CC(=CCC/C(=C\CO)/C)C
537	CCCCCCCC/C=C/CCCCCCCC(=O)OCCOCC(C1C(C(CO1)OCCO)OCCO)OCCO
538	CCCCCCCCCC/C=C/C=O
539	CC(C)CC(=O)OC/C=C(\C)/CCC=C(C)C
540	CCCOC(=O)/C=C\C1=CC=CO1
541	CC(C)C(C=O)C1=CC=CC=C1
542	CC(C)CC(=O)OCCC(C)CCCC(=C)C
543	CCCCCCCCCCCCCCCCCC(=O)OCCOCC(C1C(C(CO1)OCCOC)OCCOC)OCCOC
544	C/C(=C/CC[C@@]1([C@H]2CC[C@H](C2)C1=C)C)/COC(=O)C.C/C(=C/CC[C@@]1(C2C[C@@H]3C1(C3C2)C)C)/COC(=O)C
545	C1=CC(=CC=C1C2=COC3=CC(=CC(=C3C2=O)O)O)O
546	C1=CC(=CC=C1C2=COC3=C(C2=O)C=CC(=C3)O)O
547	C1[C@H](COC2=C1C=CC(=C2)O)C3=CC=C(C=C3)O
548	COC1=CC(=C2C(=C1)OC=C(C2=O)C3=CC=C(C=C3)O)O
549	[Cl-].[K+]
550	C1CC2=CC=CC=C2C(=O)C1
551	COC1=C(C2=C[N+]3=C(C=C2C=C1)C4=CC5=C(C=C4CC3)OCO5)OC
552	C[C@]12C[C@@H]([C@H]3[C@H]([C@@H]1CC[C@@]2(C(=O)CO)O)CCC4=CC(=O)C=C[C@]34C)O
553	C1[C@H]([C@H](OC2=CC(=CC(=C21)O)O)C3=CC(=C(C(=C3)O)O)O)OC(=O)C4=CC(=C(C(=C4)O)O)O
554	C1[C@@H]([C@H](OC2=CC(=CC(=C21)O)O)C3=CC(=C(C=C3)O)O)O
555	COC1=CC=C(C=C1)C2=CC(=O)C3=C(O2)C(=C(C(=C3OC)OC)OC)OC
556	COC1=C(C=C(C=C1)C2=CC(=O)C3=C(O2)C(=C(C(=C3OC)OC)OC)OC)OC
557	COC1=C(C=C(C=C1)C2=CC(=O)C3=C(C(=C(C=C3O2)OC)OC)OC)OC
558	C1[C@H]([C@H](OC2=CC(=CC(=C21)O)O)C3=CC(=C(C=C3)O)O)O
559	C1[C@H]([C@H](OC2=CC(=CC(=C21)O)O)C3=CC(=C(C(=C3)O)O)O)O
560	C1[C@H]([C@H](OC2=CC(=CC(=C21)O)O)C3=CC(=C(C=C3)O)O)OC(=O)C4=CC(=C(C(=C4)O)O)O
561	C1=CC(=CC=C1C2=COC3=CC(=CC(=C3C2=O)O)O[C@H]4[C@@H]([C@H]([C@@H]([C@H](O4)CO)O)O)O)O
562	C1=CC(=CC=C1C2=COC3=C(C2=O)C=CC(=C3)OC4[C@@H]([C@H]([C@@H]([C@H](O4)CO)O)O)O)O
563	C=CC/C(=N\OS(=O)(=O)[O-])/S[C@H]1[C@@H]([C@H]([C@@H]([C@H](O1)CO)O)O)O
564	C=C[C@@H](C/C(=N\OS(=O)(=O)O)/SC1[C@@H]([C@H]([C@@H]([C@H](O1)CO)O)O)O)O
565	C1=CC=C2C(=C1)C(=CN2)C/C(=N\OS(=O)(=O)O)/SC3C(C(C(C(O3)CO)O)O)O
566	C#N
567	O=S=O
568	C[C@H](C(=O)NC1C(SC1(C)C)(C)C)NC(=O)[C@H](CC(=O)O)N
569	C1=CC2=C(C=C1O)OC3=C2C(=O)OC4=C3C=CC(=C4)O
570	C[C@H]1[C@H]([C@@](C[C@@H](O1)O[C@@H]2[C@H]([C@@H]([C@H](O[C@H]2OC3=C4C=C5C=C3OC6=C(C=C(C=C6)[C@H]([C@H](C(=O)N[C@H](C(=O)N[C@H]5C(=O)N[C@@H]7C8=CC(=C(C=C8)O)C9=C(C=C(C=C9[C@H](NC(=O)[C@H]([C@@H](C1=CC(=C(O4)C=C1)Cl)O)NC7=O)C(=O)O)O)O)CC(=O)N)NC(=O)[C@@H](CC(C)C)NC)O)Cl)CO)O)O)(C)N)O
571	C1=CC=C2C(=C1)C(=CN2)C[C@@H](C(=O)O)N
572	CC(C)CC(C(=O)NC(CC1=CNC2=CC=CC=C21)C(=O)O)N
573	C1=CC=C(C=C1)C[C@@H](C(=O)N[C@@H](CC2=CNC3=CC=CC=C32)C(=O)O)N
574	CC(C)C[C@@H](C(=O)O)NC(=O)[C@@H](CC1=CNC2=CC=CC=C21)N
575	C1=CC=C(C=C1)CC(C(=O)O)NC(=O)C(CC2=CNC3=CC=CC=C32)N
576	C1=CC=C2C(=C1)C(=CN2)C[C@H](C(=O)N[C@H](CC3=CNC4=CC=CC=C43)C(=O)O)N
577	CC(C)CC(C(=O)NC(CC(C)C)C(=O)NC(CC(C)C)C(=O)O)N
578	CC(C)C[C@@H](C(=O)O)NC(=O)CN
579	C1=CC=C(C=C1)C[C@@H](C(=O)O)NC(=O)CN
580	CC(C)C[C@@H](C(=O)O)NC(=O)[C@H](CC1=CC=CC=C1)N
581	C1C[C@H](NC1)C(=O)N[C@@H](CCCN=C(N)N)C(=O)O
582	C1=CC=C(C=C1)CC(C(=O)NC(CC2=CC=CC=C2)C(=O)NC(CC3=CC=CC=C3)C(=O)O)N
583	CC(C)C1=CC=C(C=C1)/C=N\O
584	C1=CC2=C(C=C1[N+](=O)[O-])S(=O)(=O)NC2=O
585	C1=CC2=C(C(=C1)[N+](=O)[O-])S(=O)(=O)NC2=O
586	CCCCN1C(=O)c2ccc(cc2S1(=O)=O)[N+](=O)[O-]
587	CC(C)N1C(=O)c2ccc(cc2S1(=O)=O)[N+](=O)[O-]
588	CCCCCN1C(=O)c2ccc(cc2S1(=O)=O)[N+](=O)[O-]
589	[O-][N+](=O)c1ccc2C(=O)N(SC(Cl)(Cl)Cl)S(=O)(=O)c2c1
590	C1=CC2=C(C=C1[N+](=O)[O-])C(=O)NS2(=O)=O
591	CCN(CC)CCN1C(=O)C2=CC=CC=C2S1(=O)=O
592	CCN(CC)CCCN1C(=O)C2=CC=CC=C2S1(=O)=O
593	[O-][N+](=O)c1ccc2C(=O)N(CC=C)S(=O)(=O)c2c1
594	CN1C(=O)c2ccc(cc2S1(=O)=O)S(=O)(=O)N
595	CCCCN(CCCC)CCN1C(=O)C2=CC=CC=C2S1(=O)=O
596	CCN(CC)C1=NS(=O)(=O)C2=C1C=CC(=C2)[N+](=O)[O-]
597	CC(C)OC1=NS(=O)(=O)C2=CC=CC=C21
598	CCN(CC)CCCN1S(=O)(=O)c2ccccc2S1(=O)=O
599	CCCCN(CCCC)CCN1S(=O)(=O)c2ccccc2S1(=O)=O
600	CC1(C2CCC34CC(CCC3C2(CCC1=O)C)C(C4)(COC5C(C(C(C(O5)CO)O)O)O)O)C
601	CC1(C)CC(C[C@]2(C)[C@@H]1CC[C@@]34CC(CC[C@@H]23)C(=C)C4=O)OOC5OC(CO)C(O)C(O)C5O
602	C1=CC(=CC=C1C2=CC(=O)C3=C(C=C(C=C3O2)O)O)O
603	C1=CC=C(C=C1)C2=CC(=O)C3=C(C=C(C=C3O2)O)O
604	COC1=C(C=CC(=C1)C2=CC(=O)C3=C(C=C(C=C3O2)O)O)O
605	C1=CC=C(C(=C1)C2=CC(=O)C3=C(O2)C=CC=C3O)O
606	C1=CC2=C(C(=C1)O)C(=O)C=C(O2)C3=CC=C(C=C3)O
607	C1=CC(=CC=C1C2=CC(=O)C3=C(O2)C=CC(=C3)O)O
608	C1=CC(=CC=C1C2=CC(=O)C3=C(O2)C=C(C=C3)O)O
609	COC1=CC(=C2C(=C1)OC(=CC2=O)C3=CC=CC=C3)OC
610	COC1=C(C=C2C(=C1)C(=O)C=C(O2)C3=CC=CC=C3)OC
611	C1=CC=C(C=C1)C2=CC(=O)C3=CC=CC=C3O2
612	COC1=CC(=C2C(=C1)OC(=CC2=O)C3=CC=C(C=C3)O)O
613	C1=CC=C(C=C1)C2=CC(=O)C3=C(O2)C=CC=C3O
614	C1=CC=C2C(=C1)C(=O)C=C(O2)C3=CC=C(C=C3)O
615	COC1=CC2=C(C=C1)OC(=CC2=O)C3=CC=C(C=C3)O
616	COC1=CC2=C(C=C1)C(=O)C=C(O2)C3=CC=C(C=C3)O
617	C1=CC(=C(C=C1C2=CC(=O)C3=C(C=C(C=C3O2)O)O)O)O
618	COC1=C(C=C2C(=C1O)C(=O)C=C(O2)C3=CC(=C(C=C3)O)O)O
619	C1=CC(=CC=C1C2=CC(=O)C3=C(C(=C(C=C3O2)O)O)O)O
620	C1=C(C=C(C(=C1O)O)O)C2=CC(=O)C3=C(C=C(C=C3O2)O)O
621	C1=CC=C(C(=C1)C2=CC(=O)C3=C(C=C(C=C3O2)O)O)O
622	C1=CC(=C(C=C1C2=CC(=O)C3=C(O2)C=C(C=C3)O)O)O
623	COC1=CC=C(C=C1)C2=CC(=O)C3=C(C=C(C=C3O2)OC)OC
624	C1=CC=C(C(=C1)C2=C(C(=O)C3=C(C=C(C=C3O2)O)O)O)O
625	C1=CC(=C(C=C1C2=C(C(=O)C3=C(O2)C=C(C=C3)O)O)O)O
626	C1=CC(=C(C=C1C2=C(C(=O)C3=C(O2)C(=C(C=C3O)O)O)O)O)O
627	C1=CC(=CC=C1C2=C(C(=O)C3=C(O2)C(=C(C=C3O)O)O)O)O
628	COC1=C(C=CC(=C1)C2=C(C(=O)C3=C(C=C(C=C3O2)O)O)O)O
629	C1=CC(=CC=C1C2=C(C(=O)C3=C(C=C(C=C3O2)O)O)O)O
630	C1=CC(=C(C=C1O)O)C2=C(C(=O)C3=C(C=C(C=C3O2)O)O)O
631	C1=C(C=C(C(=C1O)O)O)C2=C(C(=O)C3=C(C=C(C=C3O2)O)O)O
632	C1=CC(=C(C=C1C2=C(C(=O)C3=C(C(=C(C=C3O2)O)O)O)O)O)O
633	C1=CC(=C(C=C1C2=C(C(=O)C3=C(O2)C=CC(=C3)O)O)O)O
634	C1=CC(=CC=C1C2=C(C(=O)C3=C(O2)C=C(C=C3)O)O)O
635	C1C(OC2=CC(=CC(=C2C1=O)O)O)C3=CC(=C(C=C3)O)O
636	C1C(OC2=CC=CC=C2C1=O)C3=CC=CC=C3
637	COC1=C(C=C(C=C1)[C@@H]2CC(=O)C3=C(C=C(C=C3O2)O)O)O
638	COC1=C(C=CC(=C1)[C@@H]2CC(=O)C3=C(C=C(C=C3O2)O)O)O
639	C1C(OC2=C(C1=O)C=CC(=C2)O)C3=CC=C(C=C3)O
640	C1[C@H](OC2=CC(=CC(=C2C1=O)O)O)C3=CC=CC=C3
641	C1=CC(=C(C=C1C2C(C(=O)C3=C(O2)C=C(C=C3)O)O)O)O
642	COC1=C(C=CC(=C1)[C@@H]2[C@H](OC3=C(O2)C=C(C=C3)[C@@H]4[C@H](C(=O)C5=C(C=C(C=C5O4)O)O)O)CO)O
643	C1=CC(=C(C=C1[C@@H]2[C@H](C(=O)C3=C(C=C(C=C3O2)O)O)O)O)O
644	C1=CC(=C(C=C1C=CC(=O)C2=C(C=C(C=C2)O)O)O)O
645	C1=CC=C(C=C1)/C=C/C(=O)C2=CC=CC=C2
646	C1=CC=C(C(=C1)C(=O)/C=C/C2=CC(=CC=C2)O)O
647	C1=CC(=C(C=C1C=CC(=O)C2=C(C=C(C=C2O)O)O)O)O
648	C1=CC=C(C=C1)/C=C/C(=O)C2=CC=C(C=C2)O
649	C1=CC(=CC=C1/C=C/C(=O)C2=C(C=C(C=C2)O)O)O
650	C1=CC=C(C(=C1)/C=C/C(=O)C2=C(C=C(C=C2)O)O)O
651	C1=CC(=CC=C1/C=C/C(=O)C2=C(C=CC(=C2)O)O)O
652	C1=CC(=CC=C1CCC(=O)C2=C(C=C(C=C2O)O)O)O
653	C1=CC(=C(C=C1C2=C(C=C3C(=CC(=CC3=[O+]2)O)O)O)O)O
654	C1=CC(=CC=C1C2=C(C=C3C(=CC(=CC3=[O+]2)O)O)O)O
655	CC(=O)OC[C@@H]1[C@H]([C@@H]([C@H]([C@@H](O1)OC2=CC(=C3C(=C2)OC=C(C3=O)C4=CC=C(C=C4)O)O)O)O)O
656	COC1=CC=C(C=C1)C2=COC3=CC(=CC(=C3C2=O)O)O
657	COC1=CC=C(C=C1)C2=COC3=C(C2=O)C=CC(=C3)OC
658	COC1=CC=C(C=C1)C2=COC3=C(C2=O)C=CC(=C3)O
659	COC1=C(C=C2C(=C1)C(=O)C(=CO2)C3=CC=C(C=C3)O)O
660	COC1=C(C=C2C(=C1)C(=O)C(=CO2)C3=CC=C(C=C3)O)O[C@H]4[C@@H]([C@H]([C@@H]([C@H](O4)CO)O)O)O
661	C1=CC=C(C=C1)C2=COC3=C(C2=O)C=CC(=C3)O
662	C1=CC=C(C=C1)C2=COC3=CC=CC=C3C2=O
663	C1=CC(=CC=C1C2=COC3=CC(=C(C=C3C2=O)O)O)O
664	C1=CC(=CC=C1C2=COC3=C(C2=O)C=CC(=C3O)O)O
665	C1=CC(=C(C=C1C2=COC3=C(C2=O)C=CC(=C3)O)O)O
666	C1=CC(=CC=C1/C=C/C2=CC(=CC(=C2)O)O)O
667	C1=CC(=C(C=C1C=C2C(=O)C3=C(O2)C=C(C=C3)O)O)O
668	C1=CC=C2C(=C1)C(=O)C3=CC=CC=C3O2
669	COC1=CC=C(C=C1)O
670	C/C=C(\C)/C(=O)O[C@@H]1C[C@H]2[C@@H](CC=C3[C@@]2(CC[C@@H](C3)O[C@H]4C[C@@H](C([C@H](O4)C)O[C@H]5C[C@@H]([C@@H]([C@H](O5)C)O[C@H]6[C@@H]([C@H]([C@@H]([C@H](O6)C)O)OC)O)OC)OC)C)[C@]7([C@]1([C@H](CC7)C(=O)C)C)O
671	C/C=C(\C)/C(=O)O[C@@H]1C[C@H]2[C@@H](CC=C3[C@@]2(CC[C@@H](C3)O)C)[C@@]4([C@]1([C@@H](CC4)C(=O)C)C)O
672	C1=CC=C2C(=C1)C=CC=C2C(=O)O
673	C1=CC2=C(C(=C1)C=O)C(=CC=C2)C(=O)O
674	C[C@@]12[C@H]3[C@H]4[C@H]([C@@H]([C@@]1(C[C@@H]5[C@]2(O5)C(=O)O3)O)C(=O)O4)C(C)(C)O
675	C1OC2=C(O1)C=C(C=C2)C(=O)O
676	CC1C2CC(OC(=O)C)C(=C)C(O)CCC(=CC2OC1=O)C
677	COC1=C(C(=NC=C1)CS(=O)C2=NC3=C(N2)C=C(C=C3)OC(F)F)OC
678	CCC1=C(CN(C1=O)C(=O)NCCC2=CC=C(C=C2)S(=O)(=O)NC(=O)NC3CCC(CC3)C)C
679	CCOC(=O)CC(C(=O)OCC)SP(=S)(OC)OC
680	CC1=C(C(=CC=C1)NC2=CC=CC=C2C(=O)O)C
681	CC1=CC=CN2C1=NC=C(C2=O)C3=NNN=N3
682	C1=CC(=C(C=C1Cl)Cl)COC(CN2C=CN=C2)C3=C(C=C(C=C3)Cl)Cl
683	C1=CC=C(C(=C1)C(=O)OC2=CC=CC=C2C(=O)O)O
684	C1=CC(=CC(=C1)NC2=C(C=CC=N2)C(=O)O)C(F)(F)F
685	C1=CC=C(C(=C1)CC(=O)O)NC2=C(C=CC=C2Cl)Cl
686	C[C@H]1C2[C@@H]3[C@@H](CC[C@]2([C@@H](CC1=O)O)C)C(=C)C(=O)O3
687	O=C(O)C(=C)[C@@H]1[C@@H](O)C=C(C)[C@]2(O)CC=C(C)[C@@H]2[C@H]1O
688	C/C/1=C/CC/C(=C\[C@@H]2[C@@H](CC1)C(=C)C(=O)O2)/C
689	CC[N+](CC)(CC1=CC=CC=C1)CC(=O)NC2=C(C=CC=C2C)C.C1=CC=C2C(=C1)C(=NS2(=O)=O)[O-]
690	CC/C=C\C/C=C\C/C=C\C/C=C\C/C=C\C/C=C\CCC(=O)O
691	CCCCCC(=O)CC(=O)N[C@H]1CCOC1=O
692	CC(=O)[C@H]1CC[C@@H]2[C@@]1(CC[C@H]3[C@H]2CCC4=CC(=O)CC[C@]34C)C
693	C1CCN2C[C@@H]3C[C@H]([C@H]2C1)CN4[C@H]3CCCC4
694	C([C@@H]1[C@@H]([C@@H]([C@H]([C@H](O1)O[C@]2([C@H]([C@@H]([C@H](O2)CCl)O)O)CCl)O)O)Cl)O
695	CCCCCCCC1=C(C(=O)C2=CC=CC=C2N1)O
696	CCCC1=CNC(=S)NC1=O
697	C[C@]12CC[C@H](C[C@@H]1CC[C@@H]3[C@@H]2CC[C@]4([C@H]3CCC4=O)C)O
698	CN1[C@@H]2CC[C@H]1CC(C2)OC(=O)C(CO)C3=CC=CC=C3
699	COC1=C(C2=C[N+]3=C(C=C2C=C1)C4=CC5=C(C=C4CC3)OCO5)OC.[Cl-]
700	CC(C)CCCCCCC/C=C\C(=O)O
701	CN1CC(=O)N=C1N
702	C[C@@]12C[C@H]([C@@H]([C@]1(CC(=O)[C@@]3([C@H]2CC=C4[C@H]3C[C@@H](C(=O)C4(C)C)O)C)C)[C@](C)(C(=O)/C=C/C(C)(C)O)O)O
703	C[C@@]12C[C@H]([C@@H]([C@]1(CC(=O)[C@@]3([C@H]2CC=C4[C@H]3C=C(C(=O)C4(C)C)O)C)C)[C@](C)(C(=O)/C=C/C(C)(C)O)O)O
704	CCN(CC)CC(=O)NC1=C(C=CC=C1C)C
705	CC(C)(CO)[C@H](C(=O)NCCC(=O)O)O
706	C1=CC=C(C(=C1)O)O
707	C/C/1=C\[C@H]([C@H]2[C@H](/C=C(/[C@H](CC1)O)\C)OC(=O)C2=C)O
708	C[C@H](CCC(=O)NCCS(=O)(=O)O)[C@H]1CC[C@@H]2[C@@]1([C@H](C[C@H]3[C@H]2[C@@H](C[C@H]4[C@@]3(CC[C@H](C4)O)C)O)O)C
709	C1=CC(=C(C=C1/C=C/C(=O)NC2=C(C=C(C=C2)O)C(=O)O)O)O
710	C1=CC(=CC=C1/C=C/C(=O)NC2=C(C=C(C=C2)O)C(=O)O)O
711	COC1=C(C=CC(=C1)/C=C/C(=O)NC2=C(C=C(C=C2)O)C(=O)O)O
712	C1=CC=C(C(=C1)C(=O)O)NC(=O)/C=C/C2=CC=C(C=C2)O
713	C1=CC=C(C(=C1)C(=O)O)NC(=O)/C=C/C2=CC(=C(C=C2)O)O
714	COC1=C(C=CC(=C1)/C=C/C(=O)NC2=CC=CC=C2C(=O)O)O
715	COC1=CC(=CC(=C1O)OC)/C=C/C(=O)NC2=CC=CC=C2C(=O)O
716	COC1=CC(=CC(=C1O)OC)/C=C/C(=O)NC2=C(C=C(C=C2)O)C(=O)O
717	C[C@H]1[C@H]2[C@H](C[C@@H]3[C@@]2(CC[C@H]4[C@H]3CC=C5[C@@]4(CC[C@@H](C5)O[C@H]6[C@@H]([C@H]([C@@H]([C@H](O6)CO)O[C@H]7[C@@H]([C@H]([C@@H]([C@H](O7)CO)O)O)O)O)O[C@H]8[C@@H]([C@@H]([C@H]([C@@H](O8)C)O)O)O)C)C)O[C@]19CC[C@@](O9)(C)CO[C@H]1[C@@H]([C@H]([C@@H]([C@H](O1)CO)O)O)O
718	C[C@H]1[C@H]2[C@H](C[C@@H]3[C@@]2(CC[C@H]4[C@H]3CC=C5[C@@]4(CC[C@@H](C5)O[C@H]6[C@@H]([C@H]([C@@H]([C@H](O6)CO)O[C@H]7[C@@H]([C@H]([C@@H]([C@H](O7)CO)O)O[C@H]8[C@@H]([C@H]([C@@H]([C@H](O8)CO)O)O)O)O)O)O[C@H]9[C@@H]([C@@H]([C@H]([C@@H](O9)C)O)O)O)C)C)O[C@]11CC[C@@](O1)(C)CO[C@H]1[C@@H]([C@H]([C@@H]([C@H](O1)CO)O)O)O
719	C#CCCCCCCCCCCCC(CC(CO)O)O
720	C=CCCCCCCCCCCCC(CC(CO)O)O
721	CC(=O)OCC(CC(CCCCCCCCCCCC=C)O)O
722	CC(=O)OC[C@H](C[C@H](CCCCCCCCCCCC#C)O)O
723	CC(=O)OCC(CC(=O)CCCCCCCCCCCC=C)O
724	CCCCCCCCCCCCCC(=O)CC(COC(=O)C)O
725	CCCCC/C=C/CCCCCCCC(=O)CC(COC(=O)C)O
726	CCCCC/C=C\C/C=C\CCCCC/C=C/C(=O)CC(COC(=O)C)O
727	CCCCC/C=C\C/C=C\CCCCCCCC(CC(COC(=O)C)O)O
728	CCCCC/C=C\C/C=C\CCCCCCCC(=O)CC(COC(=O)C)O
729	CCCCC/C=C\C/C=C\CCCCCCCC(=O)OCC(CO)O
730	CCCCCCCCCCCCCCCCCC(=O)OCC(CO)O
731	CCCCCCCCCCCCCCCC(=O)OCC(CO)O
732	CCCCCCCC/C=C\CCCCCCCC(=O)OCC(CO)O
733	CCCCCCCC/C=C\CCCCCCCC(=O)OC(CO)CO
734	C[C@@H]1CC2=CC(=CC(=C2C(=O)O1)O)OC
735	CC1=CC(=O)C2=C(C=C(C=C2O1)OC)O
736	COC1=CC(=C(C=C1C=O)OC)OC
737	CCCCCCC/C=C\CC#CC#C[C@@H](C=C)O
738	CCCCCCC/C=C\[C@@H](C#CC#C[C@@H](C=C)OC(=O)C)O
739	CC(=CCC1(C(=O)C=C(/C(=C(\C=C\C2=CC=C(C=C2)O)/O)/C1=O)OC)CC=C(C)C)C
740	CC(=CCC1=C(C(C(=O)C2=C1OC(CC2=O)C3=CC=C(C=C3)O)(CC=C(C)C)CC=C(C)C)O)C
741	CC1(CCC2=C(C(=C(C=C2O1)OC)C(=O)/C=C/C3=CC=C(C=C3)OC)O)C
742	CC1(CCC2=C3C(=C(C=C2O1)OC)C(=O)CC(O3)C4=CC=C(C=C4)O)C
743	CC1(CCC2=C(C=C(C(=C2O1)C(=O)/C=C/C3=CC=C(C=C3)O)OC)O)C
744	CCOC(C)(C)CCC1=C(C=C(C(=C1O)C(=O)/C=C/C2=CC=C(C=C2)O)OC)O
745	CCOC(C)(C)CCC1=C(C=C(C2=C1OC(CC2=O)C3=CC=C(C=C3)O)OC)O
746	CC(=CCC1=C(C(=C(C(=C1O)C(=O)/C=C/C2=CC=C(C=C2)O)OC)CC=C(C)C)O)C
747	CC(=CCC1=C(C(=C2C(=C1O)CCC(O2)(C)C)C(=O)/C=C/C3=CC=C(C=C3)O)OC)C
748	CC(=C)C(CC1=C(C=C(C(=C1O)C(=O)/C=C/C2=CC=C(C=C2)O)OC)O)O
749	CC1(C(CC2=C(C(=C(C=C2O1)OC)C(=O)/C=C/C3=CC=C(C=C3)O)O)O)C
750	CC1(C=CC2=C(C(=C(C=C2O1)OC)C(=O)/C=C/C3=CC=C(C=C3)O)O)C
751	CC(C)(CCC1=C(C=C(C(=C1O)C(=O)/C=C/C2=CC=C(C=C2)O)OC)O)O
752	CC(C)(CCC1=C(C=C(C2=C1OC(CC2=O)C3=CC=C(C=C3)O)OC)O)O
753	CC(=C)CCC1=C(C=C(C(=C1O)C(=O)/C=C/C2=CC=C(C=C2)O)OC)O
754	CC(C)(C(CC1=C(C=C(C(=C1O)C(=O)/C=C/C2=CC=C(C=C2)O)OC)O)O)OC
755	CC(C)(C1CC2=C(C=C(C(=C2O1)C(=O)/C=C/C3=CC=C(C=C3)O)OC)O)O
756	COC1=C(C2=C(C=CO2)C(=C1)O)C(=O)/C=C/C3=CC=C(C=C3)O
757	CC1(C(CC2=C(C=C(C(=C2O1)C(=O)/C=C/C3=CC=C(C=C3)O)OC)O)O)C
758	CC(C)(CCC1=C(C=C(C(=C1O)C(=O)/C=C/C2=CC=C(C=C2)O)OC)O)OC
759	CC(C)(CCC1=C(C=C(C2=C1OC(CC2=O)C3=CC=C(C=C3)O)OC)O)OC
760	CC(=CCC1=C(C(=C(C2=C1OC(CC2=O)(C)C)O)O)O)C
761	CC(=CCC1=C(C=C(C=C1O)OC)O)C
762	COC(=O)/C=C\C1=CC=C(C=C1)O
763	COC(=O)/C=C/C1=CC=C(C=C1)O
764	CCOC(=O)/C=C\C1=CC=C(C=C1)O
765	CCOC(=O)/C=C/C1=CC=C(C=C1)O
766	C1[C@@H]([C@H]([C@@H]([C@H]([C@@H]1OC2=C(OC3=CC(=CC(=C3C2=O)O)O)C4=CC(=C(C=C4)O)O)O)O)O)CO
767	C1=CC(=CC=C1C2=C(C(=O)C3=C(C=C(C=C3O2)O)O)O[C@H]4[C@@H]([C@H]([C@@H]([C@H](O4)CO)O)O)O)O
768	C1=CC(=CC=C1C2=C(C(=O)C3=C(C=C(C=C3O2)O)O)O[C@H]4[C@@H]([C@H]([C@@H]([C@H](O4)COC(=O)CC(=O)O)O)O)O)O
769	CC(C)C(=O)C1=C(C=C(C=C1O[C@H]2[C@@H]([C@H]([C@@H]([C@H](O2)CO)O)O)O)O)O
770	CCC(C)C(=O)C1=C(C=C(C=C1OC2C(C(C(C(O2)CO)O)O)O)O)O
771	CC(C)CC(=O)C1=C(C(=C(C(=C1O)[C@H]2[C@@H]([C@@H]([C@H]([C@H](O2)CO)O)O)O)O)C3[C@@H]([C@@H]([C@H]([C@H](O3)CO)O)O)O)O
772	COC1=C(C=CC(=C1)/C=C/C(=O)NCCC2=CC=C(C=C2)O)O
773	CCC(C)C(=O)C1=C(C2(C[C@@H]3[C@](C1=O)(C2=O)CCC3(C)C)CC=C(C)C)O
774	CC1(C(O1)CC2=C(C=C(C(=C2O)C(=O)/C=C/C3=CC=C(C=C3)O)OC)O)C
775	CC(C)(C(CC1=C(C=C(C(=C1O)C(=O)/C=C/C2=CC=C(C=C2)O)OC)O)O)O
776	CC(C)C(=O)C1=C([C@]([C@](C1=O)(C(=O)CC=C(C)C)O)(CC=C(C)C)O)O
777	CC(C)CC(=O)C1=C(C(C(C1=O)(C(=O)CC=C(C)C)O)(CC=C(C)C)O)O
778	CCC(C)C(=O)C1=C([C@]([C@](C1=O)(C(=O)CC=C(C)C)O)(CC=C(C)C)O)O
779	O[C@H]1C(O)=C(C(=O)C1C\C=C(/C)C)C(=O)C(C)C
780	CC(C)CC(=O)C1=C(C([C@H](C1=O)O)CC=C(C)C)O
781	O[C@H]1C(O)=C(C(=O)C1C\C=C(/C)C)C(=O)C(C)CC
782	O[C@@H]1C(O)=C(C(=O)C1C\C=C(/C)C)C(=O)C(C)C
783	CC(C)CC(=O)C1=C([C@H]([C@@H](C1=O)O)CC=C(C)C)O
784	O[C@@H]1C(O)=C(C(=O)C1C\C=C(/C)C)C(=O)C(C)CC
785	O=C(/C=C/C(C)C)[C@]1(O)C(O)=C(C(=O)C1C\C=C(/C)C)C(=O)C(C)C
786	O=C(/C=C/C(C)C)[C@]1(O)C(O)=C(C(=O)C1C\C=C(/C)C)C(=O)CC(C)C
787	O=C(/C=C/C(C)C)[C@]1(O)C(O)=C(C(=O)C1C\C=C(/C)C)C(=O)C(C)CC
788	O=C(/C=C/C(C)C)[C@@]1(O)C(O)=C(C(=O)C1C\C=C(/C)C)C(=O)C(C)C
789	O=C(/C=C/C(C)C)[C@@]1(O)C(O)=C(C(=O)C1C\C=C(/C)C)C(=O)CC(C)C
790	O=C(/C=C/C(C)C)[C@@]1(O)C(O)=C(C(=O)C1C\C=C(/C)C)C(=O)C(C)CC
791	O=C(/C=C/C(C)(C)O)[C@]1(O)C(O)=C(C(=O)C1C\C=C(/C)C)C(=O)C(C)C
792	O=C(/C=C/C(C)(C)O)[C@]1(O)C(O)=C(C(=O)C1C\C=C(/C)C)C(=O)CC(C)C
793	O=C(/C=C/C(C)(C)O)[C@]1(O)C(O)=C(C(=O)C1C\C=C(/C)C)C(=O)C(C)CC
794	O=C(/C=C/C(C)(C)O)[C@@]1(O)C(O)=C(C(=O)C1C\C=C(/C)C)C(=O)C(C)C
795	O=C(/C=C/C(C)(C)O)[C@@]1(O)C(O)=C(C(=O)C1C\C=C(/C)C)C(=O)CC(C)C
796	O=C(/C=C/C(C)(C)O)[C@@]1(O)C(O)=C(C(=O)C1C\C=C(/C)C)C(=O)C(C)CC
797	O=C(/C=C/C(C)(C)OO)[C@]1(O)C(O)=C(C(=O)C1C\C=C(/C)C)C(=O)C(C)C
798	O=C(/C=C/C(C)(C)OO)[C@]1(O)C(O)=C(C(=O)C1C\C=C(/C)C)C(=O)CC(C)C
799	O=C(/C=C/C(C)(C)OO)[C@]1(O)C(O)=C(C(=O)C1C\C=C(/C)C)C(=O)C(C)CC
800	O=C(/C=C/C(C)(C)OO)[C@@]1(O)C(O)=C(C(=O)C1C\C=C(/C)C)C(=O)C(C)C
801	O=C(/C=C/C(C)(C)OO)[C@@]1(O)C(O)=C(C(=O)C1C\C=C(/C)C)C(=O)CC(C)C
802	O=C(/C=C/C(C)(C)OO)[C@@]1(O)C(O)=C(C(=O)C1C\C=C(/C)C)C(=O)C(C)CC
803	CC(C)C(=O)C1=C([C@]2([C@@H](C1=O)C[C@@H]3[C@]2(C[C@@H](C3(C)C)C(C)(C)O)O)O)O
804	CC(C)CC(=O)C1=C([C@]2([C@@H](C1=O)C[C@@H]3[C@]2(C[C@@H](C3(C)C)C(C)(C)O)O)O)O
805	CC(CC)C(=O)C3=C(O)[C@@]2(O)[C@H](C[C@H]1C(C)(C)[C@H](C[C@]12O)C(C)(C)O)C3=O
806	CC(C)C(=O)C1=C([C@]2([C@@H](C1=O)C[C@@H]3[C@]2(C[C@@H](C3(C)C)C(=C)C)O)O)O
807	CC(C)CC(=O)C1=C([C@]2([C@@H](C1=O)C[C@@H]3[C@]2(C[C@@H](C3(C)C)C(=C)C)O)O)O
808	CC(CC)C(=O)C3=C(O)[C@@]2(O)[C@H](C[C@H]1C(C)(C)[C@H](C[C@]12O)C(=C)C)C3=O
809	CC(C)C(=O)C=3C(=O)C2CC1C(C)(C)OC(O)CC1(O)C2(O)C=3O
810	CC(C)CC(=O)C=3C(=O)C2CC1C(C)(C)OC(O)CC1(O)C2(O)C=3O
811	CC(CC)C(=O)C=3C(=O)C2CC1C(C)(C)OC(O)CC1(O)C2(O)C=3O
812	CC(C)C(=O)C3=C(O)C2(O)C(CC1C(C)(C)OC(\C=C(/C)C)C12O)C3=O
813	CC(C)CC(=O)C3=C(O)C2(O)C(CC1C(C)(C)OC(\C=C(/C)C)C12O)C3=O
814	CC(C)C(=O)C1C(=O)C(=O)C(C1=O)(CC=C(C)C)CC=C(C)C
815	CC(C)CC(=O)C1=C(C(=O)C(C1=O)(CC=C(C)C)CC=C(C)C)O
816	CCC(C)C(=O)C1C(=O)C(=O)C(C1=O)(CC=C(C)C)CC=C(C)C
817	CC(=CCC1(C(=O)C(=C(C1=O)O)O)CC=C(C)C)C
818	CC(C)C1=C2C(=O)[C@H]3C[C@H]([C@@]4([C@]3([C@]2([C@@H](C4)C(O1)(C)C)O)O)O)C(C)(C)O
819	CC(C)CC1=C2C(=O)[C@H]3C[C@H]([C@@]4([C@]3([C@]2([C@@H](C4)C(O1)(C)C)O)O)O)C(C)(C)O
820	CC(CC)C=1OC(C)(C)[C@@H]2C[C@]4(O)[C@@H](C[C@@H]3C(=O)C=1[C@@]2(O)[C@@]34O)C(C)(C)O
821	CC(C)C(=O)C1=C(C2(C[C@@H]3[C@](C1=O)(C2=O)CC(C3(C)C)C(C)(C)O)CC=C(C)C)O
822	CC(C)CC(=O)C1=C(C2(C[C@@H]3[C@](C1=O)(C2=O)CC(C3(C)C)C(C)(C)O)CC=C(C)C)O
823	CCC(C)C(=O)C1=C(C2(C[C@@H]3[C@](C1=O)(C2=O)C[C@@H](C3(C)C)C(C)(C)O)CC=C(C)C)O
824	CC(C)C(=O)C2=C(O)[C@]13CC(C(C)(C)OO)C(C)(C)[C@@H]3CC(C\C=C(/C)C)(C1=O)C2=O
825	CC(C)CC(=O)C2=C(O)[C@]13CC(C(C)(C)OO)C(C)(C)[C@@H]3CC(C\C=C(/C)C)(C1=O)C2=O
826	CC(CC)C(=O)C2=C(O)[C@]13CC(C(C)(C)OO)C(C)(C)[C@@H]3CC(C\C=C(/C)C)(C1=O)C2=O
827	CC(C)C1C[C@]23[C@H](C1(C)C)CC(C2=O)(C(=C(C3=O)C(=O)C(C)C)O)CC=C(C)C
828	CC(C)CC(=O)C1=C(C2(C[C@@H]3[C@](C1=O)(C2=O)CC(C3(C)C)C(C)C)CC=C(C)C)O
829	CCC(C)C(=O)C1=C(C2(C[C@@H]3[C@](C1=O)(C2=O)CC(C3(C)C)C(C)C)CC=C(C)C)O
830	CC(C)C(=O)C1=C(C2(C[C@@H]3[C@](C1=O)(C2=O)CC(C3(C)C)C(=C)C)CC=C(C)C)O
831	CC(C)CC(=O)C1=C(C2(C[C@@H]3[C@](C1=O)(C2=O)CC(C3(C)C)C(=C)C)CC=C(C)C)O
832	CCC(C)C(=O)C1=C(C2(C[C@@H]3[C@](C1=O)(C2=O)CC(C3(C)C)C(=C)C)CC=C(C)C)O
833	CC(C)C(=O)C1=C(C2(C[C@@H]3[C@](C1=O)(C2=O)CCC3(C)C)CC=C(C)C)O
834	CC(C)CC(=O)C1=C(C2(C[C@@H]3[C@](C1=O)(C2=O)CCC3(C)C)CC=C(C)C)O
835	OC9(C)C(C)(O)C(C)(O)C(C)(CO)OC9(C)OC8(C)C(C)(O)C(C)(O)C(C)(CO)OC8(C)COCC1(C)C(C)(O)C(O)(C)C(C)(OC1(C)CO)OC7CCC5(C)[C@@H](CCC4C6CC3O[C@](O)(CCC(C)COCC2(C)OC(C)(CO)C(C)(O)C(C)(O)C2(O)C)[C@@H](C)C3C6(C)CCC45)C7
836	C[C@H]1[C@H]2[C@H](C[C@@H]3[C@@]2(CC[C@H]4[C@H]3CC[C@H]5[C@@]4(CC[C@@H](C5)O[C@H]6[C@@H]([C@H]([C@@H]([C@H](O6)CO)O)O)O[C@H]7[C@@H]([C@H]([C@@H]([C@H](O7)CO)O)O)O)C)C)O[C@@]1(CC[C@@H](C)CO[C@H]8[C@@H]([C@H]([C@@H]([C@H](O8)CO)O)O)O)O
837	CC1C2C(CC3C2(CCC4C3CCC5C4(CCC(C5)OC6C(C(C(C(O6)CO)OC7C(C(C(CO7)O)O)O)O)OC8C(C(C(C(O8)CO)O)O)O)C)C)OC1(CCC(C)COC9C(C(C(C(O9)CO)O)O)O)O
838	O=C/4c2cc(Cc1ccco1)c([O-])c[n+]2C(CO)C\4=C\c3ccco3
839	C1C[C@H]2C(=O)N3CCC[C@H]3C(=O)N2C1
840	CC1(CC(=C(C1=O)O)N2CCCC2)O
841	CC1CC2=C(C1=O)NCCC=C2
842	CC1(CC(=C(C1=O)N2CCCC2)N3CCCC3)O
843	C[C@H]1[C@H]2[C@H](C[C@@H]3[C@@]2(CC[C@H]4[C@H]3CC=C5[C@@]4(CC[C@@H](C5)O[C@H]6[C@@H]([C@H]([C@@H]([C@H](O6)CO)O[C@H]7[C@@H]([C@@H]([C@H]([C@@H](O7)C)O)O)O)O)O[C@H]8[C@@H]([C@@H]([C@H]([C@@H](O8)C)O)O)O)C)C)O[C@@]1(CC[C@@H](C)CO[C@H]9[C@@H]([C@H]([C@@H]([C@H](O9)CO)O)O)O)O
844	O[C@@H]9[C@H](O)[C@@H](O)[C@H](C)O[C@H]9O[C@@H]8[C@@H](O)[C@H](O[C@@H]1O[C@@H](C)[C@H](O)[C@@H](O)[C@H]1O)[C@@H](CO)O[C@H]8O[C@@H]5CC6=CC[C@H]4[C@@H]7C[C@@H]3O[C@](O)(CC[C@H](C)CO[C@@H]2O[C@H](CO)[C@@H](O)[C@H](O)[C@H]2O)[C@@H](C)[C@@H]3[C@@]7(C)CC[C@@H]4[C@@]6(C)CC5
845	C[C@H]1[C@H]2[C@H](C[C@@H]3[C@@]2(CC[C@H]4[C@H]3CC=C5[C@@]4(CC[C@@H](C5)O[C@H]6[C@@H]([C@H]([C@@H]([C@H](O6)CO)O[C@H]7[C@@H]([C@@H]([C@H]([C@@H](O7)C)O)O)O)O)O)C)C)O[C@@]1(CC[C@@H](C)CO[C@H]8[C@@H]([C@H]([C@@H]([C@H](O8)CO)O)O)O)O
846	C[C@H]1[C@H]2[C@H](C[C@@H]3[C@@]2(CC[C@H]4[C@H]3CC=C5[C@@]4(CC[C@@H](C5)O[C@H]6[C@@H]([C@H]([C@@H]([C@H](O6)CO)O[C@H]7[C@@H]([C@@H]([C@H]([C@@H](O7)C)O)O)O)O)O)C)C)O[C@@]1(CC[C@H](C)CO[C@H]8[C@@H]([C@H]([C@@H]([C@H](O8)CO)O)O)O)O
847	O[C@@H]8[C@H](O)[C@@H](O)[C@H](C)O[C@H]8O[C@H]1[C@H](O)[C@@H](O)[C@@H](O[C@@H]1CO)O[C@H]7CC[C@@]5(C)C(CC[C@H]4[C@@H]6CC3O[C@](O)(CC[C@@H](C)CO[C@@H]2O[C@H](CO)[C@@H](O)[C@H](O)[C@H]2O)[C@@H](C)C3[C@@]6(C)CC[C@@H]45)C7
848	O[C@@H]8[C@H](O)[C@@H](O)[C@@H](O[C@H]8O[C@H]1[C@H](O)[C@@H](O)[C@@H](O[C@@H]1CO)O[C@H]7CC[C@@]3(C)C(CC[C@H]2[C@H]6[C@](CC[C@@H]23)(C4C(O[C@@](O)([C@H]4C)CC[C@H](C)CO[C@@H]5O[C@H](CO)[C@@H](O)[C@H](O)[C@H]5O)C6)C)C7)C
849	C[C@@H]1CC[C@@]2([C@H]([C@H]3[C@@H](O2)C[C@@H]4[C@@]3(CC[C@H]5[C@H]4CC=C6[C@@]5(CC[C@@H](C6)O[C@H]7[C@@H]([C@H]([C@@H]([C@H](O7)CO)O[C@H]8[C@@H]([C@@H]([C@H]([C@@H](O8)C)O)O)O)O)O[C@H]9[C@@H]([C@@H]([C@H]([C@@H](O9)C)O)O)O)C)C)C)OC1
850	C[C@H]1CC[C@@]2([C@H]([C@H]3[C@@H](O2)C[C@@H]4[C@@]3(CC[C@H]5[C@H]4CC[C@H]6[C@@]5(CC[C@@H](C6)O[C@H]7[C@@H]([C@H]([C@@H]([C@H](O7)CO)O[C@H]8[C@@H]([C@H]([C@H](CO8)O)O)O)O)O[C@H]9[C@@H]([C@H]([C@@H]([C@H](O9)CO)O)O)O)C)C)C)OC1
851	C1C[C@H]2C(=O)NCC(=O)N2C1
852	C1C[C@H]2C(=O)N[C@H](C(=O)N2C1)CC3=CC=CC=C3
853	CC(C)C[C@H]1C(=O)N2CCC[C@H]2C(=O)N1
854	C1C(=O)N[C@H](C(=O)N1)CC2=CC=CC=C2
855	C1=CC=C(C=C1)C[C@H]2C(=O)N[C@H](C(=O)N2)CC(=O)O
856	CC(C)C[C@H]1C(=O)NCC(=O)N1
857	C[C@H]1C(=O)N[C@H](C(=O)N1)CC(C)C
858	C[C@H]1C(=O)N[C@H](C(=O)N1)CC2=CC=CC=C2
859	C[C@H]1C(=O)N2CCC[C@H]2C(=O)N1
860	C[C@H]1C(=O)N[C@H](C(=O)N1)C(C)C
861	C1=CC=C(C=C1)C[C@H]2C(=O)N[C@H](C(=O)N2)CC(=O)N
862	CC(C)[C@H]1C(=O)N[C@H](C(=O)N1)CC2=CC=CC=C2
863	C[C@H]([C@H]1C(=O)N2CCC[C@H]2C(=O)N1)O
864	C1C[C@H]2C(=O)N[C@H](C(=O)N2C1)CC3=CC=C(C=C3)O
865	CC(C)C[C@H]1C(=O)N[C@H](C(=O)N1)CC2=CC=CC=C2
866	CC(C)[C@H]1C(=O)N2CCC[C@H]2C(=O)N1
867	C1=CC=C(C=C1)C[C@H]2C(=O)N[C@H](C(=O)N2)CO
868	CC(C)[C@H]1C(=O)N[C@H](C(=O)N1)C(C)C
869	CC[C@H](C)[C@H]1C(=O)N[C@H](C(=O)N1)C
870	C[C@H]1C(=O)N[C@H](C(=O)N1)CC2=CC=C(C=C2)O
871	CC(C)C[C@H]1C(=O)N[C@H](C(=O)N1)C(C)C
872	CC(C)[C@H]1C(=O)N[C@H](C(=O)N1)CC2=CC=C(C=C2)O
873	CC[C@H](C)[C@H]1C(=O)N[C@H](C(=O)N1)CC2=CC=CC=C2
874	CC[C@H](C)[C@H]1C(=O)N2CCC[C@H]2C(=O)N1
875	CC(C)[C@H]1C(=O)N[C@@H](C(=O)N1)CC2=CC=CC=C2
876	C[C@H]1C(=O)NCC(=O)N1
877	C[C@@H]1C(=O)N2CCC[C@H]2C(=O)N1
878	C[C@@H]1C(=O)N[C@H](C(=O)N1)C(C)C
879	CN(CC(=O)O)C(=N)N
880	C1=CC(=CC=C1C[C@@H](C(=O)O)N)O
881	C(CCN)C[C@@H](C(=O)O)N
882	CC(C)[C@@H](C(=O)O)N
883	C(C[C@@H](C(=O)O)N)CN=C(N)N
884	C1=NC2=C(N1)C(=O)NC(=O)N2
885	C1=NC2=C(N1)C(=O)N=CN2
886	C1=NC(=O)C2=C(N1)N(C=N2)[C@H]3[C@@H]([C@@H]([C@H](O3)CO)O)O
887	C1=NC2=C(C(=N1)N)N=CN2[C@H]3[C@@H]([C@@H]([C@H](O3)CO)O)O
888	OCc2c(Cc1ccco1)c([O-])c[n+]4c2C(=O)\C(=C\c3ccco3)C4CO
889	C1[C@H]([C@H](OC2=C1C(=CC(=C2[C@@H]3[C@H]([C@H](OC4=C(C(=CC(=C34)O)O)[C@@H]5[C@H]([C@H](OC6=CC(=CC(=C56)O)O)C7=CC(=C(C=C7)O)O)O)C8=CC(=C(C=C8)O)O)O)O)O)C9=CC(=C(C=C9)O)O)O
890	CCOC(=O)C1=CC(=C(C(=C1)O)O)O
891	CCOC(=O)C1=CC(=C(C=C1)O)OC
892	CCOC(=O)C1=CC(=C(C(=C1)OC)O)OC
893	CCOC(=O)/C=C/C1=CC(=C(C=C1)O)O
894	CCOC(=O)/C=C/C1=CC(=C(C=C1)O[Si](C)(C)C)O[Si](C)(C)C
895	CCOC(=O)/C=C/C1=CC(=C(C=C1)O)OC
896	C1=CC(=CC=C1C[C@@H](C(=O)O)NC(=O)CC[C@@H](C(=O)O)N)O
897	C1=CC(=CC=C1CC(C(=O)O)NC(=O)C(CCC(=O)O)N)O
898	C1=CC=C2C(=C1)C(=CN2)C[C@@H](C(=O)O)NC(=O)[C@H](CCC(=O)O)N
899	[O-]S(=O)(=O)[O-].[Na+].[Na+]
900	C[C@H]1[C@@H]([C@H]([C@H]([C@@H](O1)O[C@@H]2[C@H]([C@@H]([C@H](O[C@H]2OC3=CC(=C4C(=O)C[C@H](OC4=C3)C5=CC(=C(C=C5)OC)O)O)CO)O)O)O)O)O
901	CC(C)NCC(COC1=CC=CC2=CC=CC=C21)O
902	C[C@@H]1CC[C@H]([C@@H](C1)O)C(C)C
903	CC(C)/C=C/CCCCC(=O)NCC1=CC(=C(C=C1)O)OC
904	C(=O)(N)N
905	CC(=O)OC1=CC=CC=C1C(=O)O
906	[Cl-].[Cl-].[Ca+2]
907	[Mg+2].[Cl-].[Cl-]
908	CC(C(C1=CC=CC=C1)O)N.Cl
909	CC12CC(OC(=O)C1CC(=O)C3C2CC4CC3C(=O)O4)C5=COC=C5
910	Oc1cc(cc(O)c1O)C(=O)OCC5OC(OC[C@@H]3[C@@H](c2cc(OC)c(O)c(OC)c2)c4c(OC)c(O)c(OC)cc4C[C@H]3CO)C(O)C(O)C5O
911	Oc1cc(cc(O)c1O)C(=O)OCC5OC(OC[C@H]3[C@H](c2cc(OC)c(O)c(OC)c2)c4c(OC)c(O)c(OC)cc4C[C@@H]3CO)C(O)C(O)C5O
912	COC1=C(C=CC(=C1)OC2C(C(C(C(O2)COC(=O)C3=CC(=C(C(=C3)O)O)O)O)O)O)O
913	C/C/1=C\[C@@H]2[C@@H](CCC(=C)[C@@H](CC1)OO)C(=C)C(=O)O2
914	C=C1CC[C@@H]2[C@@H]([C@@H]3[C@H]1C[C@H](C3=C)O)OC(=O)C2=C
915	O[C@@]1(C)C2[C@@H](O)C=C(C)CCC=C(C)C[C@@H]2OC1=O
916	C[C@H]1[C@@H]2C[C@@H](/C(=C\CC/C(=C\[C@H]2OC1=O)/C)/C)OC(=O)C
917	C[C@H]1[C@@H]2C[C@@H](C(=C)[C@@H](CC/C(=C/[C@H]2OC1=O)/C)OC(=O)C)OC(=O)C
918	C/C=C(/C)\C(=O)O[C@H]1C/C(=C/C[C@@H](/C(=C\[C@@H]2[C@@H]1C(=C)C(=O)O2)/C)O)/C
919	C[C@H]1CC[C@@H]2[C@H]([C@]3([C@]1(C=CC3=O)O)C)OC(=O)C2=C
920	CC1=CC[C@H]([C@]2([C@H]1[C@@H]3[C@@H](CC2)C(=C)C(=O)O3)C)O
921	CC(=O)O[C@H]1C[C@H]2[C@@H](C)C(=O)O[C@@H]2C=C(C)[C@H](CC=C1C)COC(C)=O
922	CC(=O)O[C@H]1[C@@H]3C(=C)C(=O)O[C@H]3CC(C)=CCC[C@@]2(C)O[C@@H]12
923	CC(=O)O[C@H]1CCC(C)=C[C@@H](OC(C)=O)[C@H]2[C@H](C=C1C)OC(=O)C2=C
924	C[C@H]1[C@@H]2CC[C@]3([C@@H](CCC(=C3[C@H]2OC1=O)C)O)C
925	CC(=O)CCC[C@@]1(C[C@@H]2[C@H](CC1=O)C(=C)C(=O)O2)C
926	C[C@]12CC[C@@H](O[C@@H]1[C@@H]3[C@@H](CCC(=O)C2)C(=C)C(=O)O3)O
927	CC(=O)O[C@H]1C[C@@H]2[C@H](C1=C)[C@@H]3[C@@H](CCC2=C)C(=C)C(=O)O3
928	C[C@@H]1C[C@@H]2[C@H]3[C@](CCC[C@@]3([C@]1(CCC4=COC=C4)O)C)(C(=O)O2)C
929	C[C@@H]1C[C@H]([C@@]2([C@@H]([C@@]13C[C@H](O[C@@H]3O)C4=COC=C4)CCC(=O)[C@@]25CO5)COC(=O)C)O
930	C[C@@H]1C[C@H](C2=C(CCC[C@@H]2[C@@]13C[C@H](OC3=O)C4=COC=C4)COC(=O)C)O[C@H]5[C@@H]([C@H]([C@@H]([C@H](O5)CO)O)O)O
931	C[C@@H]1C[C@H]([C@@]2([C@@H]([C@@]13C[C@H](OC3=O)C4=COC=C4)C[C@@H](C[C@]25CO5)O)COC(=O)C)O
932	C1C[N+]2(CC3=CCO[C@H]4CC(=O)N5[C@H]6[C@H]4[C@H]3C[C@H]2[C@@]61C7=CC=CC=C75)[O-]
933	C[C@H]1[C@@H]([C@H]([C@H]([C@@H](O1)O[C@H]2CC[C@@]3([C@H]4CC[C@@]5([C@H](CC[C@@]5([C@@H]4CC[C@@]3(C2)O)O)C6=CC(=O)OC6)C)C=O)O)O)O
934	C[C@]12CC[C@@H](C([C@@H]1CC[C@@]3([C@@H]2CC=C4[C@]3(CC[C@@]5([C@H]4CC(CC5)(C)C)C(=O)O)C)C)(C)C)O[C@H]6[C@@H]([C@H]([C@@H]([C@H](O6)CO)O)O)O
935	C[C@]12CC[C@@H](C([C@@H]1CC[C@@]3([C@@H]2CC=C4[C@]3(CC[C@@]5([C@H]4CC(CC5)(C)C)C(=O)O)C)C)(C)C)O[C@H]6[C@@H]([C@H]([C@@H]([C@H](O6)C(=O)O)O)O[C@H]7[C@@H]([C@H]([C@@H](CO7)O)O)O)O
936	C[C@]12CC[C@@H](C([C@@H]1CC[C@@]3([C@@H]2CC=C4[C@]3(CC[C@@]5([C@H]4CC(CC5)(C)C)C(=O)O[C@H]6[C@@H]([C@H]([C@@H]([C@H](O6)CO)O)O)O)C)C)(C)C)O[C@H]7[C@@H]([C@H]([C@@H]([C@H](O7)C(=O)O)O)O[C@H]8[C@@H]([C@H]([C@@H](CO8)O)O)O)O
937	CC(COC)(C1CCC(=CC1)/C=N/O)O
938	CC(CO)(C1CCC(=CC1)/C=N/O)OC
939	CC(CO)(C1CCC(=CC1)/C=N/O)O
940	C1COCC=C1/C=N/O
941	C1COCC(=C1)/C=N/O
942	C1CSCC=C1/C=N/O
943	CC(COC)(C1CCC(=CC1)/C=N/O)OC
944	CC(C1CCC=C(C1)/C=N/O)OC
945	COCC1CCC=C(C1)/C=N/O
946	CC(C1=CCC=C(C1)/C=N/O)OC
947	C1CC2C=CC1C=C2/C=N/O
948	COC1=C2C=CC(=O)OC2=CC3=C1C=CO3
949	COC1=C2C=COC2=C(C3=C1C=CC(=O)O3)OC
950	COC1=C(C2=C(C=C1)C(=C3C=COC3=N2)OC)OC
951	C1=CC=C2C(=C1)C(=CN2)CCO
952	C[C@H]([C@@H](C(=O)N[C@@H](CC(=O)N)C(=O)N1CCC[C@H]1C(=O)N[C@@H](CC2=CNC3=CC=CC=C32)C(=O)N[C@@H](CC4=CN=CN4)C(=O)N[C@@H](CO)C(=O)N5CCC[C@H]5C(=O)O)NC(=O)[C@H](CO)NC(=O)[C@@H]6CCCN6C(=O)[C@H](CC(=O)N)NC(=O)[C@H](CC7=CC=CC=C7)NC(=O)[C@H](CC(C)C)NC(=O)[C@H](CCC(=O)N)N)O
953	N[C@@]([H])(CCC(=O)N)C(=O)N[C@@]([H])(CC(C)C)C(=O)N[C@@]([H])(Cc1ccccc1)C(=O)NCC(=O)N1[C@@]([H])(CCC1)C(=O)N[C@@]([H])(CC(=O)N)C(=O)N[C@@]([H])(C(C)C)C(=O)N[C@@]([H])(CC(=O)N)C(=O)N1[C@@]([H])(CCC1)C(=O)N[C@@]([H])(CC(=CN2)C1=C2C=CC=C1)C(=O)N[C@@]([H])(CC1=CN=C-N1)C(=O)N[C@@]([H])(CC(=O)N)C(=O)N1[C@@]([H])(CCC1)C(=O)O
954	N[C@@]([H])(CCC(=O)N)C(=O)N[C@@]([H])(CC(C)C)C(=O)N[C@@]([H])(Cc1ccccc1)C(=O)N[C@@]([H])(CC(=O)N)C(=O)N1[C@@]([H])(CCC1)C(=O)N[C@@]([H])(CO)C(=O)N[C@@]([H])(C(O)C)C(=O)N[C@@]([H])(CC(=O)N)C(=O)N1[C@@]([H])(CCC1)C(=O)N[C@@]([H])(CC(=CN2)C1=C2C=CC=C1)C(=O)O
955	CCOC(=O)[C@H](CC1=CNC2=CC=CC=C12)NC(=O)[C@@H]1CCCN1C(=O)[C@H](CC(N)=O)NC(=O)[C@@H](NC(=O)[C@H](CO)NC(=O)[C@@H]1CCCN1C(=O)[C@H](CC(N)=O)NC(=O)[C@H](CC1=CC=CC=C1)NC(=O)[C@H](CC(C)C)NC(=O)[C@@H](N)CCC(N)=O)C(C)O
956	[H][C@](N)(CCC(N)=O)C(=O)N[C@@]([H])(CC(C)C)C(=O)N[C@@]([H])(Cc1ccccc1)C(=O)NCC(=O)N1CCC[C@@]1([H])C(=O)N[C@@]([H])(CC(N)=O)C(=O)N[C@@]([H])(C(C)C)C(=O)N[C@@]([H])(CC(N)=O)C(=O)N1CCC[C@@]1([H])C(=O)N[C@@]([H])(CC1=C(CC)NC2=C1C=CC=C2)C(O)=O
957	C[C@@]12CCC[C@@]([C@H]1CC[C@]34[C@H]2CC[C@](C3)(C(=C)C4)O[C@H]5[C@@H]([C@H]([C@@H]([C@H](O5)CO)O)O)O[C@H]6[C@@H]([C@H]([C@@H]([C@H](O6)CO)O)O)O)(C)C(=O)O[C@H]7[C@@H]([C@H]([C@@H]([C@H](O7)CO)O)O)O
958	C[C@@]12CCC[C@@]([C@H]1CC[C@]34[C@H]2CC[C@](C3)(C(=C)C4)O[C@H]5[C@@H]([C@H]([C@@H]([C@H](O5)CO)O)O[C@H]6[C@@H]([C@H]([C@@H]([C@H](O6)CO)O)O)O)O[C@H]7[C@@H]([C@H]([C@@H]([C@H](O7)CO)O)O)O)(C)C(=O)O[C@H]8[C@@H]([C@H]([C@@H]([C@H](O8)CO)O)O)O
959	C[C@@]12CCC[C@@]([C@H]1CC[C@]34[C@H]2CC[C@](C3)(C(=C)C4)O[C@H]5[C@@H]([C@H]([C@@H]([C@H](O5)CO)O)O[C@H]6[C@@H]([C@H]([C@@H]([C@H](O6)CO)O)O)O)O[C@H]7[C@@H]([C@H]([C@@H]([C@H](O7)CO)O)O)O)(C)C(=O)O
960	C[C@H]1[C@@H]([C@H]([C@H]([C@@H](O1)O[C@@H]2[C@H]([C@@H]([C@H](O[C@H]2O[C@@]34CC[C@H]5[C@@]6(CCC[C@@]([C@H]6CC[C@]5(C3)CC4=C)(C)C(=O)O[C@H]7[C@@H]([C@H]([C@@H]([C@H](O7)CO)O)O)O)C)CO)O)O[C@H]8[C@@H]([C@H]([C@@H]([C@H](O8)CO)O)O)O)O)O)O
961	C[C@@]12CCC[C@@]([C@H]1CC[C@]34[C@H]2CC[C@](C3)(C(=C)C4)O[C@H]5[C@@H]([C@H]([C@@H]([C@H](O5)CO)O)O[C@H]6[C@@H]([C@H]([C@@H]([C@H](O6)CO)O)O)O)O[C@H]7[C@@H]([C@H]([C@@H]([C@H](O7)CO)O)O)O)(C)C(=O)O[C@H]8[C@@H]([C@H]([C@@H]([C@H](O8)CO)O)O)O[C@H]9[C@@H]([C@H]([C@@H]([C@H](O9)CO)O)O)O
962	C[C@@]12CCC[C@@](C1CC[C@]34C2CC[C@](C3)(C(=C)C4)O[C@H]5[C@@H]([C@H]([C@@H]([C@H](O5)CO)O)O)O[C@H]6[C@@H]([C@H]([C@@H]([C@H](O6)CO)O)O)O)(C)C(=O)O
963	C[C@H]1[C@@H]([C@H]([C@H]([C@@H](O1)O[C@@H]2[C@H]([C@@H]([C@H](O[C@H]2O[C@@]34CC[C@H]5[C@@]6(CCC[C@@]([C@H]6CC[C@]5(C3)CC4=C)(C)C(=O)O[C@H]7[C@@H]([C@H]([C@@H]([C@H](O7)CO)O)O)O)C)CO)O)O)O)O)O
964	C[C@@]12CCC[C@@]([C@H]1CC[C@]34[C@H]2CC[C@](C3)(C(=C)C4)O[C@H]5[C@@H]([C@H]([C@@H]([C@H](O5)CO)O)O)O)(C)C(=O)O[C@H]6[C@@H]([C@H]([C@@H]([C@H](O6)CO)O)O)O
965	CCN(CC)CC(=O)NC1=C(C=CC=C1C)C.Cl
966	COC1=C(C=C2C(=C1)CC(C2=O)CC3CCN(CC3)CC4=CC=CC=C4)OC.Cl
967	CN1C(=O)CN=C(C2=C1C=CC(=C2)Cl)C3=CC=CC=C3
968	C1CCC(CC1)C(=O)N2C[C@@H]3C4=CC=CC=C4CCN3C(=O)C2
969	C1=C(C=C(C(=C1O)O)O)C(=O)OC[C@@H]2[C@H]([C@@H]([C@H]([C@@H](O2)OC(=O)C3=CC(=C(C(=C3)O)O)O)OC(=O)C4=CC(=C(C(=C4)O)O)O)OC(=O)C5=CC(=C(C(=C5)O)O)O)OC(=O)C6=CC(=C(C(=C6)O)O)O
970	C1[C@@H]([C@H](OC2=C1C(=CC(=C2[C@H]3[C@@H]([C@H](OC4=CC(=CC(=C34)O)O)C5=CC(=C(C=C5)O)O)O)O)O)C6=CC(=C(C=C6)O)O)O
971	C1[C@@H]([C@H](OC2=C1C(=CC(=C2[C@H]3[C@@H]([C@H](OC4=C(C(=CC(=C34)O)O)[C@H]5[C@@H]([C@H](OC6=CC(=CC(=C56)O)O)C7=CC(=C(C=C7)O)O)O)C8=CC(=C(C=C8)O)O)O)O)O)C9=CC(=C(C=C9)O)O)O
972	COC1=CC(=CC(=C1O)OC)C2=C(C=C3C(=CC(=CC3=[O+]2)O)O)O[C@H]4[C@@H]([C@H]([C@@H]([C@H](O4)CO)O)O)O
973	C1=CC(=C(C=C1C2=C(C=C3C(=CC(=CC3=[O+]2)O)O)OC4[C@@H]([C@@H](C([C@H](O4)CO)O)O)O)O)O
974	C[N+]1=CC=CC(=C1)OC(=O)N(C)C.[Br-]
975	C1CC(N(C1)C(=O)C(CC2=CNC3=CC=CC=C32)N)C(=O)O
976	C1=CC=C2C(=C1)C(=CN2)C[C@@H](C(=O)N[C@@H](CC3=CNC4=CC=CC=C43)C(=O)N[C@@H](CC5=CNC6=CC=CC=C65)C(=O)O)N
977	CCC(C)C(=O)OC1=C(C=C(C=C1)OC)/C=C/C
978	CC(C(=O)[O-])O.CC(C(=O)[O-])O.[Ca+2]
979	C1[C@@H]([C@H](OC2=C1C(=CC(=C2[C@@H]3[C@H]([C@H](OC4=CC(=CC(=C34)O)O)C5=CC(=C(C=C5)O)O)O)O)O)C6=CC(=C(C=C6)O)O)OC(=O)C7=CC(=C(C(=C7)O)O)O
980	C1[C@H]([C@H](OC2=C1C(=CC(=C2[C@@H]3[C@H]([C@H](OC4=CC(=CC(=C34)O)O)C5=CC(=C(C=C5)O)O)O)O)O)C6=CC(=C(C=C6)O)O)OC(=O)C7=CC(=C(C(=C7)O)O)O
981	CCOC(=O)C1=CC(=C(C=C1)O)O
982	C1=CC(=C(C=C1CCC(=O)NCCCCN(CCCNC(=O)CCC2=CC(=C(C=C2)O)O)C(=O)CCC3=CC(=C(C=C3)O)O)O)O
983	C1=CC(=C(C=C1CCC(=O)NCCCCNCCCNC(=O)CCC2=CC(=C(C=C2)O)O)O)O
984	COC1=CC(=CC(=C1O)OC)/C=C/C(=O)OC2C(C(C(C(O2)CO)O)O)O
985	C1C(C(C(CC1(C(=O)O)O)OC(=O)/C=C/C2=CC(=C(C=C2)O)O)O)O
986	CC1(C=CC(=O)[C@]23[C@@H]1[C@@H]([C@]([C@]45[C@H]2CC[C@H](C4)C(=C)C5=O)(OC3)O)O)C
987	CC(=O)O[C@@H]1C(=C)[C@@H]2CC[C@@H]3[C@]1(C2)C4([C@H]([C@H]5[C@@]3(CO4)C(=O)C=CC5(C)C)O)O
988	CC1=C2[C@@H]([C@@H]3[C@@H]([C@H](C1)O)C(=C)C(=O)O3)C(=CC2=O)CO
989	CC1=C2[C@@H]([C@@H]3[C@@H]([C@H](C1)O)C(=C)C(=O)O3)C(=CC2=O)COC(=O)CC4=CC=C(C=C4)O
990	CC1=C2[C@@H]([C@@H]3[C@@H]([C@H](C1)O)C(=C)C(=O)O3)C(=CC2=O)COC(=O)C(=O)O
991	CC1=C2[C@@H]([C@@H]3[C@@H]([C@H](C1)OC(=O)CC4=CC=C(C=C4)O)C(=C)C(=O)O3)C(=CC2=O)COC(=O)C(=O)O
992	CC=2CC[C@@H]1[C@H](OC(=O)C1=C)[C@@H]3C(COS(=O)(=O)[O-])=CC(=O)C=23
993	C1[C@@H]([C@H](O[C@@]12CN3C(=CC=C3C=O)CO2)CO)O
994	C1[C@@H]([C@@H](CO[C@@]12CN3C(=CC=C3C=O)CO2)O)O
995	C1[C@@H]([C@H](O[C@]12CN3C(=CC=C3C=O)CO2)CO)O
996	C1[C@@H]([C@@H](CO[C@]12CN3C(=CC=C3C=O)CO2)O)O
997	C1=C(OC(=C1)CO)CN2C(=CC=C2C=O)CO
998	C=CCSC[C@H]1C(=O)N(CC2=CC=C(N12)C=O)[C@@H](CSCC=C)C(=O)O
999	C=CCSC[C@@H]1C(=O)N(CC2=CC=C(N12)C=O)[C@@H](CSCC=C)C(=O)O
1000	C1C2=C(C(=C3C(=C2)C=CC=C3O[C@H]4[C@@H]([C@H]([C@@H]([C@H](O4)CO)O)O)O)O)C(=O)O1
1001	CC1CCC2C(C3C(N2C1)CC4C3(CCC5C4CC=C6C5(CCC(C6)OC7C(C(C(C(O7)CO)O)OC8C(C(C(C(O8)CO)O)O)O)OC9C(C(C(C(O9)C)O)O)O)C)C)C
1002	C1C[C@@H]2[C@H]3CCCN4[C@H]3[C@@H](CCC4)CN2C(=O)C1
1003	C1=CC(=O)OC2=CC(=C(C=C21)O[C@H]3[C@@H]([C@H]([C@@H]([C@H](O3)CO)O)O)O)O
1004	C1=CC=C2C=C(C=CC2=C1)O[C@H]3[C@@H]([C@H]([C@@H]([C@H](O3)CO)O)O)O
1005	CO[C@H]1[C@@H]([C@H]([C@@H]([C@H](O1)CO)O)O)O
1006	C1=CC=C(C=C1)O[C@H]2[C@@H]([C@H]([C@H]([C@H](O2)CO)O)O)O
1007	C1=CC=C(C=C1)O[C@@H]2[C@@H]([C@H]([C@@H]([C@H](O2)CO)O)O)O
1008	C1=CC=C(C(=C1)[N+](=O)[O-])O[C@H]2[C@@H]([C@H]([C@@H]([C@H](O2)CO)O)O)O
1009	C[C@@]12CC[C@@H]3[C@]4(C=CC(=O)OC([C@@H]4CC(=O)[C@]3([C@@]15[C@H](O5)C(=O)O[C@H]2C6=COC=C6)C)(C)C)C
1010	C[C@H](CC(C=C(C)C)O)[C@H]1CC[C@@]2([C@@]1(CC[C@@]3([C@H]2[C@H](C=C4[C@H]3CC[C@@H](C4(C)C)O)O)C=O)C)C
1011	CC1=C2[C@@H]([C@@H]3[C@@H]([C@H](C1)OC(=O)CC4=CC=C(C=C4)O)C(=C)C(=O)O3)C(=CC2=O)CO
1012	C[C@H]1[C@@H]2[C@H](CC(=C3[C@@H]([C@H]2OC1=O)C(=CC3=O)CO)C)O
1013	C=C1CC(C2C(C3C1CC(=O)C3=C)OC(=O)C2=C)OC(=O)C(=C)CO
1014	C=C[C@H]1[C@@H](OC=C2C1=CCOC2=O)O[C@H]3[C@@H]([C@H]([C@@H]([C@H](O3)CO)O)O)O
1015	C1=CN=CN1
1016	C1=CC=NN=C1
1017	CN1C2=C(N(C1=O)C)N(C(=O)N(C2=O)C)C
1018	CC[N+](CC)(CC1=CC=CC=C1)CC(=O)NC2=C(C=CC=C2C)C.[Cl-]
1019	C[N+](C)(C)CCO.[Cl-]
1020	COC1=CC(=CC(=C1O)OC)/C=C/C(=O)O
1021	C[C@H]1[C@@H]([C@H]([C@H]([C@@H](O1)O[C@@H]2[C@H]([C@@H]([C@H](O[C@H]2OC3=CC(=C4C(=O)C[C@H](OC4=C3)C5=CC=C(C=C5)OC)O)CO)O)O)O)O)O
1022	CC(=O)OC[C@@H]1[C@H]([C@@H]([C@H]([C@@H](O1)O[C@H]2[C@@H]([C@@H]3CCOC(=O)C3=CO2)C=C)OC(=O)C4=CC=CC=C4)OC(=O)C)OC(=O)C5=C(C(=CC=C5)O[C@H]6[C@@H]([C@H]([C@@H]([C@H](O6)CO)O)O)O)O
1023	CC1CC(=C(C1=O)N2CCCC2)N3CCCC3
1024	CCCCC[C@@H]([C@H](/C=C/[C@H](CCCCCCCC(=O)O)O)O)O
1025	C[C@H]1[C@@H]2CC[C@](C3=CCC(=C3[C@H]2OC1=O)C)(C)O
1026	C[C@@H]1[C@H]([C@H](C[C@@H](O1)O[C@@H]2[C@H](O[C@H](C[C@@H]2O)O[C@@H]3[C@H](O[C@H](C[C@@H]3O)O[C@H]4CC[C@]5([C@@H](C4)CC[C@@H]6[C@@H]5CC[C@]7([C@@]6(CC[C@@H]7C8=CC(=O)OC8)O)C)C)C)C)O)O
1027	C[C@H]1CC[C@@H]2[C@H]([C@H]3[C@@H](N2C1)C[C@@H]4[C@@]3(CC[C@H]5[C@H]4CC=C6[C@@]5(CC[C@@H](C6)O[C@H]7[C@@H]([C@H]([C@@H]([C@H](O7)CO)O[C@H]8[C@@H]([C@@H]([C@H]([C@@H](O8)C)O)O)O)O)O[C@H]9[C@@H]([C@@H]([C@H]([C@@H](O9)C)O)O)O)C)C)C
1028	C[C@H]1CC[C@]2([C@H]([C@H]3[C@@H](O2)C[C@@H]4[C@@]3(CC[C@H]5[C@H]4CC[C@@H]6[C@@]5(CC[C@@H](C6)O[C@H]7[C@@H]([C@H]([C@H]([C@H](O7)CO)O[C@H]8[C@@H]([C@H]([C@@H]([C@H](O8)CO)O)O[C@H]9[C@@H]([C@H]([C@@H](CO9)O)O)O)O[C@H]2[C@@H]([C@H]([C@@H]([C@H](O2)CO)O)O)O)O)O)C)C)C)NC1
1029	C[C@H]1CC[C@@H]2[C@H]([C@H]3[C@@H](N2C1)C[C@@H]4[C@@]3(CC[C@H]5[C@H]4CC=C6[C@@]5(CC[C@@H](C6)O)C)C)C
1030	C1CC[N+]2(C(C1)CCCC2CO)[O-]
1031	C1=CC(=C(C=C1/C=C/C(=O)O)O)O
